# Supplementary material for: The relationship between aesthetic preferences of people for ceramic tile design and neural responses: An event-related potential study
Source: Front Hum Neurosci. 2022 Nov 18;16:994195. doi: 10.3389/fnhum.2022.994195 (PMC9716562; doi:10.3389/fnhum.2022.994195)
Supplement: Supplementary file 1 [file Data_Sheet_1.ZIP]

Archive with 18 entries (17 files):
- ERPset/
- ERPset/erp1.erp
- ERPset/erp10.erp
- ERPset/erp11.erp
- ERPset/erp12.erp
- ERPset/erp13.erp
- ERPset/erp14.erp
- ERPset/erp15.erp
- ERPset/erp16.erp
- ERPset/erp2.erp
- ERPset/erp3.erp
- ERPset/erp4.erp
- ERPset/erp5.erp
- ERPset/erp6.erp
- ERPset/erp7.erp
- ERPset/erp8.erp
- ERPset/erp9.erp
- ERPset/Grand average ERP .erp
