# Supplementary material for: The relationship between aesthetic preferences of people for ceramic tile design and neural responses: An event-related potential study
Source: Front Hum Neurosci. 2022 Nov 18;16:994195. doi: 10.3389/fnhum.2022.994195 (PMC9716562; doi:10.3389/fnhum.2022.994195)
Supplement: Supplementary file 2 [file Data_Sheet_2.ZIP]

Archive with 18 entries (17 files):
- N100 data/
- N100 data/ANOVA(N100-F3, F4, FZ, C3, C4, CZ).xlsx
- N100 data/subject-1-N100.txt
- N100 data/subject-10-N100.txt
- N100 data/subject-11-N100.txt
- N100 data/subject-12-N100.txt
- N100 data/subject-13-N100.txt
- N100 data/subject-14-N100.txt
- N100 data/subject-15-N100.txt
- N100 data/subject-16-N100.txt
- N100 data/subject-2-N100.txt
- N100 data/subject-3-N100.txt
- N100 data/subject-4-N100.txt
- N100 data/subject-5-N100.txt
- N100 data/subject-6-N100.txt
- N100 data/subject-7-N100.txt
- N100 data/subject-8-N100.txt
- N100 data/subject-9-N100.txt
