# Supplementary material for: The relationship between aesthetic preferences of people for ceramic tile design and neural responses: An event-related potential study
Source: Front Hum Neurosci. 2022 Nov 18;16:994195. doi: 10.3389/fnhum.2022.994195 (PMC9716562; doi:10.3389/fnhum.2022.994195)
Supplement: Supplementary file 2 [file Data_Sheet_2.ZIP › N100 data/ANOVA(N100-F3, F4, FZ, C3, C4, CZ).xlsx]

## Sheet: Sheet1
Subject	Disliked-F3	Disliked-F4	Dislided-Fz	Liked-F3	Liked-F4	Liked-Fz	Disliked-C3	Disliked-C4	Dislided-Cz	Liked-C3	Liked-C4	Liked-Cz
1	-4.836	-5.23	-5.709	-5.346	-5.672	-6.536	-2.307	-1.84	-2.755	-2.692	-2.342	-3.926
2	0.748	0.589	0.574	-0.398	-0.47	-0.966	0.393	0.429	0.214	-0.665	-0.053	-0.672
3	-0.272	-0.299	-0.176	0.607	0.436	0.252	0.553	0.269	0.306	-0.505	-1.584	-1.188
4	3.346	3.319	3.742	1.013	1.194	0.971	3.378	2.533	3.4	0.244	1.372	1.237
5	-2.543	-3.119	-2.9	-3.457	-3.495	-3.947	-1.413	-2.418	-2.467	-1.971	-3.025	-3.486
6	0.252	-0.604	-0.512	-0.346	0.074	-0.742	-0.07	-0.312	-0.039	-0.759	-0.307	-2.32
7	0.13	-0.144	0.105	-0.27	0.5	0.13	0.1	0.023	0.09	-0.144	0.406	-0.306
8	-4.203	-3.877	-4.863	-4.06	-3.691	-4.766	-2.998	-2.692	-4.104	-2.992	-2.613	-4.177
9	-1.617	-1.687	-3.335	-0.645	-1.599	-0.358	0.196	0.642	-0.659	0.779	0.666	0.691
10	-5.537	-4.157	-5.761	-6.805	-5.412	-7.163	-6.17	-5.338	-6.326	-6.605	-5.795	-7.812
11	3.144	3.264	3.513	1.227	1.227	0.909	2.214	2.047	2.555	0.839	0.895	0.956
12	2.661	2.148	3.13	3.396	3.713	4.366	2.891	1.835	4.231	3.422	2.242	3.958
13	-0.624	-0.928	-1.053	-1.582	-1.49	-1.95	-0.407	-0.816	-1.875	-1.369	-1.095	-2.393
14	-0.351	-0.214	0.007	-0.509	-0.86	-0.852	-0.398	0.059	0.315	-0.207	-0.776	-0.434
15	0.168	0.274	0.18	-1.909	-1.262	-2.167	0.258	0.268	-0.089	-1.782	-1.102	-1.899
16	0.074	-0.118	0.213	0.683	0.253	0.337	1.017	0.653	0.865	0.231	0.126	0.542
