# Supplementary material for: The relationship between aesthetic preferences of people for ceramic tile design and neural responses: An event-related potential study
Source: Front Hum Neurosci. 2022 Nov 18;16:994195. doi: 10.3389/fnhum.2022.994195 (PMC9716562; doi:10.3389/fnhum.2022.994195)
Supplement: Supplementary file 2 [file Data_Sheet_2.ZIP › N100 data/subject-1-N100.txt]

worklat	value	chindex	chlabel	bini	binlabel	ERPset
[140.0 190.0]	-5.641	1	Fp1	1	non-prefered	erp14
[140.0 190.0]	-5.532	2	Fp2	1	non-prefered	erp14
[140.0 190.0]	-4.836	3	F3	1	non-prefered	erp14
[140.0 190.0]	-5.230	4	F4	1	non-prefered	erp14
[140.0 190.0]	-2.307	5	C3	1	non-prefered	erp14
[140.0 190.0]	-1.840	6	C4	1	non-prefered	erp14
[140.0 190.0]	8.099	7	P3	1	non-prefered	erp14
[140.0 190.0]	10.448	8	P4	1	non-prefered	erp14
[140.0 190.0]	10.923	9	O1	1	non-prefered	erp14
[140.0 190.0]	10.083	10	O2	1	non-prefered	erp14
[140.0 190.0]	-2.539	11	F7	1	non-prefered	erp14
[140.0 190.0]	-4.901	12	F8	1	non-prefered	erp14
[140.0 190.0]	-0.400	13	T7	1	non-prefered	erp14
[140.0 190.0]	-0.047	14	T8	1	non-prefered	erp14
[140.0 190.0]	9.736	15	P7	1	non-prefered	erp14
[140.0 190.0]	9.070	16	P8	1	non-prefered	erp14
[140.0 190.0]	-5.709	17	Fz	1	non-prefered	erp14
[140.0 190.0]	-2.755	18	Cz	1	non-prefered	erp14
[140.0 190.0]	4.140	19	Pz	1	non-prefered	erp14
[140.0 190.0]	9.434	20	Oz	1	non-prefered	erp14
[140.0 190.0]	-4.788	21	FC1	1	non-prefered	erp14
[140.0 190.0]	-4.654	22	FC2	1	non-prefered	erp14
[140.0 190.0]	0.834	23	CP1	1	non-prefered	erp14
[140.0 190.0]	2.067	24	CP2	1	non-prefered	erp14
[140.0 190.0]	-5.845	25	Fpz	1	non-prefered	erp14
[140.0 190.0]	-4.346	26	FC6	1	non-prefered	erp14
[140.0 190.0]	3.627	27	CP5	1	non-prefered	erp14
[140.0 190.0]	3.551	28	CP6	1	non-prefered	erp14
[140.0 190.0]	-5.782	1	Fp1	2	prefered	erp14
[140.0 190.0]	-6.359	2	Fp2	2	prefered	erp14
[140.0 190.0]	-5.346	3	F3	2	prefered	erp14
[140.0 190.0]	-5.672	4	F4	2	prefered	erp14
[140.0 190.0]	-2.692	5	C3	2	prefered	erp14
[140.0 190.0]	-2.342	6	C4	2	prefered	erp14
[140.0 190.0]	7.651	7	P3	2	prefered	erp14
[140.0 190.0]	9.722	8	P4	2	prefered	erp14
[140.0 190.0]	11.019	9	O1	2	prefered	erp14
[140.0 190.0]	9.518	10	O2	2	prefered	erp14
[140.0 190.0]	-3.280	11	F7	2	prefered	erp14
[140.0 190.0]	-5.293	12	F8	2	prefered	erp14
[140.0 190.0]	-0.377	13	T7	2	prefered	erp14
[140.0 190.0]	-0.431	14	T8	2	prefered	erp14
[140.0 190.0]	9.133	15	P7	2	prefered	erp14
[140.0 190.0]	8.686	16	P8	2	prefered	erp14
[140.0 190.0]	-6.536	17	Fz	2	prefered	erp14
[140.0 190.0]	-3.926	18	Cz	2	prefered	erp14
[140.0 190.0]	3.871	19	Pz	2	prefered	erp14
[140.0 190.0]	9.132	20	Oz	2	prefered	erp14
[140.0 190.0]	-5.688	21	FC1	2	prefered	erp14
[140.0 190.0]	-5.380	22	FC2	2	prefered	erp14
[140.0 190.0]	0.223	23	CP1	2	prefered	erp14
[140.0 190.0]	1.175	24	CP2	2	prefered	erp14
[140.0 190.0]	-6.129	25	Fpz	2	prefered	erp14
[140.0 190.0]	-4.716	26	FC6	2	prefered	erp14
[140.0 190.0]	3.288	27	CP5	2	prefered	erp14
[140.0 190.0]	3.176	28	CP6	2	prefered	erp14
