# Supplementary material for: The relationship between aesthetic preferences of people for ceramic tile design and neural responses: An event-related potential study
Source: Front Hum Neurosci. 2022 Nov 18;16:994195. doi: 10.3389/fnhum.2022.994195 (PMC9716562; doi:10.3389/fnhum.2022.994195)
Supplement: Supplementary file 2 [file Data_Sheet_2.ZIP › N100 data/subject-10-N100.txt]

worklat	value	chindex	chlabel	bini	binlabel	ERPset
[140.0 190.0]	-6.285	1	Fp1	1	non-prefered	erp31
[140.0 190.0]	-6.608	2	Fp2	1	non-prefered	erp31
[140.0 190.0]	-5.537	3	F3	1	non-prefered	erp31
[140.0 190.0]	-4.157	4	F4	1	non-prefered	erp31
[140.0 190.0]	-6.170	5	C3	1	non-prefered	erp31
[140.0 190.0]	-5.338	6	C4	1	non-prefered	erp31
[140.0 190.0]	-2.823	7	P3	1	non-prefered	erp31
[140.0 190.0]	-1.890	8	P4	1	non-prefered	erp31
[140.0 190.0]	0.734	9	O1	1	non-prefered	erp31
[140.0 190.0]	2.540	10	O2	1	non-prefered	erp31
[140.0 190.0]	-4.843	11	F7	1	non-prefered	erp31
[140.0 190.0]	-3.925	12	F8	1	non-prefered	erp31
[140.0 190.0]	-2.053	13	T7	1	non-prefered	erp31
[140.0 190.0]	-2.849	14	T8	1	non-prefered	erp31
[140.0 190.0]	-0.323	15	P7	1	non-prefered	erp31
[140.0 190.0]	2.591	16	P8	1	non-prefered	erp31
[140.0 190.0]	-5.761	17	Fz	1	non-prefered	erp31
[140.0 190.0]	-6.326	18	Cz	1	non-prefered	erp31
[140.0 190.0]	-5.312	19	Pz	1	non-prefered	erp31
[140.0 190.0]	0.852	20	Oz	1	non-prefered	erp31
[140.0 190.0]	-6.552	21	FC1	1	non-prefered	erp31
[140.0 190.0]	-5.713	22	FC2	1	non-prefered	erp31
[140.0 190.0]	-5.833	23	CP1	1	non-prefered	erp31
[140.0 190.0]	-5.471	24	CP2	1	non-prefered	erp31
[140.0 190.0]	-6.408	25	Fpz	1	non-prefered	erp31
[140.0 190.0]	-4.562	26	FC6	1	non-prefered	erp31
[140.0 190.0]	-3.518	27	CP5	1	non-prefered	erp31
[140.0 190.0]	-2.281	28	CP6	1	non-prefered	erp31
[140.0 190.0]	-7.229	1	Fp1	2	prefered	erp31
[140.0 190.0]	-8.063	2	Fp2	2	prefered	erp31
[140.0 190.0]	-6.805	3	F3	2	prefered	erp31
[140.0 190.0]	-5.412	4	F4	2	prefered	erp31
[140.0 190.0]	-6.605	5	C3	2	prefered	erp31
[140.0 190.0]	-5.795	6	C4	2	prefered	erp31
[140.0 190.0]	-0.878	7	P3	2	prefered	erp31
[140.0 190.0]	-1.669	8	P4	2	prefered	erp31
[140.0 190.0]	5.112	9	O1	2	prefered	erp31
[140.0 190.0]	4.578	10	O2	2	prefered	erp31
[140.0 190.0]	-5.407	11	F7	2	prefered	erp31
[140.0 190.0]	-5.258	12	F8	2	prefered	erp31
[140.0 190.0]	-0.977	13	T7	2	prefered	erp31
[140.0 190.0]	-3.811	14	T8	2	prefered	erp31
[140.0 190.0]	1.816	15	P7	2	prefered	erp31
[140.0 190.0]	3.095	16	P8	2	prefered	erp31
[140.0 190.0]	-7.163	17	Fz	2	prefered	erp31
[140.0 190.0]	-7.812	18	Cz	2	prefered	erp31
[140.0 190.0]	-4.274	19	Pz	2	prefered	erp31
[140.0 190.0]	4.694	20	Oz	2	prefered	erp31
[140.0 190.0]	-7.485	21	FC1	2	prefered	erp31
[140.0 190.0]	-6.797	22	FC2	2	prefered	erp31
[140.0 190.0]	-6.171	23	CP1	2	prefered	erp31
[140.0 190.0]	-5.830	24	CP2	2	prefered	erp31
[140.0 190.0]	-7.999	25	Fpz	2	prefered	erp31
[140.0 190.0]	-5.230	26	FC6	2	prefered	erp31
[140.0 190.0]	-2.546	27	CP5	2	prefered	erp31
[140.0 190.0]	-2.520	28	CP6	2	prefered	erp31
