# Supplementary material for: The relationship between aesthetic preferences of people for ceramic tile design and neural responses: An event-related potential study
Source: Front Hum Neurosci. 2022 Nov 18;16:994195. doi: 10.3389/fnhum.2022.994195 (PMC9716562; doi:10.3389/fnhum.2022.994195)
Supplement: Supplementary file 2 [file Data_Sheet_2.ZIP › N100 data/subject-11-N100.txt]

worklat	value	chindex	chlabel	bini	binlabel	ERPset
[140.0 190.0]	3.284	1	Fp1	1	non-prefered	erp32
[140.0 190.0]	3.725	2	Fp2	1	non-prefered	erp32
[140.0 190.0]	3.144	3	F3	1	non-prefered	erp32
[140.0 190.0]	3.264	4	F4	1	non-prefered	erp32
[140.0 190.0]	2.214	5	C3	1	non-prefered	erp32
[140.0 190.0]	2.047	6	C4	1	non-prefered	erp32
[140.0 190.0]	0.374	7	P3	1	non-prefered	erp32
[140.0 190.0]	-0.655	8	P4	1	non-prefered	erp32
[140.0 190.0]	-1.703	9	O1	1	non-prefered	erp32
[140.0 190.0]	-1.677	10	O2	1	non-prefered	erp32
[140.0 190.0]	2.727	11	F7	1	non-prefered	erp32
[140.0 190.0]	2.652	12	F8	1	non-prefered	erp32
[140.0 190.0]	0.994	13	T7	1	non-prefered	erp32
[140.0 190.0]	1.166	14	T8	1	non-prefered	erp32
[140.0 190.0]	-1.332	15	P7	1	non-prefered	erp32
[140.0 190.0]	-1.103	16	P8	1	non-prefered	erp32
[140.0 190.0]	3.513	17	Fz	1	non-prefered	erp32
[140.0 190.0]	2.555	18	Cz	1	non-prefered	erp32
[140.0 190.0]	0.460	19	Pz	1	non-prefered	erp32
[140.0 190.0]	-2.112	20	Oz	1	non-prefered	erp32
[140.0 190.0]	2.896	21	FC1	1	non-prefered	erp32
[140.0 190.0]	3.218	22	FC2	1	non-prefered	erp32
[140.0 190.0]	1.626	23	CP1	1	non-prefered	erp32
[140.0 190.0]	1.161	24	CP2	1	non-prefered	erp32
[140.0 190.0]	3.695	25	Fpz	1	non-prefered	erp32
[140.0 190.0]	2.535	26	FC6	1	non-prefered	erp32
[140.0 190.0]	0.850	27	CP5	1	non-prefered	erp32
[140.0 190.0]	0.664	28	CP6	1	non-prefered	erp32
[140.0 190.0]	1.787	1	Fp1	2	prefered	erp32
[140.0 190.0]	1.659	2	Fp2	2	prefered	erp32
[140.0 190.0]	1.227	3	F3	2	prefered	erp32
[140.0 190.0]	1.227	4	F4	2	prefered	erp32
[140.0 190.0]	0.839	5	C3	2	prefered	erp32
[140.0 190.0]	0.895	6	C4	2	prefered	erp32
[140.0 190.0]	-0.449	7	P3	2	prefered	erp32
[140.0 190.0]	-1.153	8	P4	2	prefered	erp32
[140.0 190.0]	-1.777	9	O1	2	prefered	erp32
[140.0 190.0]	-1.629	10	O2	2	prefered	erp32
[140.0 190.0]	1.433	11	F7	2	prefered	erp32
[140.0 190.0]	1.157	12	F8	2	prefered	erp32
[140.0 190.0]	1.005	13	T7	2	prefered	erp32
[140.0 190.0]	0.305	14	T8	2	prefered	erp32
[140.0 190.0]	-0.662	15	P7	2	prefered	erp32
[140.0 190.0]	-1.414	16	P8	2	prefered	erp32
[140.0 190.0]	0.909	17	Fz	2	prefered	erp32
[140.0 190.0]	0.956	18	Cz	2	prefered	erp32
[140.0 190.0]	-0.254	19	Pz	2	prefered	erp32
[140.0 190.0]	-1.247	20	Oz	2	prefered	erp32
[140.0 190.0]	0.897	21	FC1	2	prefered	erp32
[140.0 190.0]	0.925	22	FC2	2	prefered	erp32
[140.0 190.0]	0.461	23	CP1	2	prefered	erp32
[140.0 190.0]	0.126	24	CP2	2	prefered	erp32
[140.0 190.0]	1.721	25	Fpz	2	prefered	erp32
[140.0 190.0]	0.963	26	FC6	2	prefered	erp32
[140.0 190.0]	0.347	27	CP5	2	prefered	erp32
[140.0 190.0]	-0.034	28	CP6	2	prefered	erp32
