# Supplementary material for: The relationship between aesthetic preferences of people for ceramic tile design and neural responses: An event-related potential study
Source: Front Hum Neurosci. 2022 Nov 18;16:994195. doi: 10.3389/fnhum.2022.994195 (PMC9716562; doi:10.3389/fnhum.2022.994195)
Supplement: Supplementary file 2 [file Data_Sheet_2.ZIP › N100 data/subject-12-N100.txt]

worklat	value	chindex	chlabel	bini	binlabel	ERPset
[140.0 190.0]	1.748	1	Fp1	1	non-prefered	erp34
[140.0 190.0]	1.650	2	Fp2	1	non-prefered	erp34
[140.0 190.0]	2.661	3	F3	1	non-prefered	erp34
[140.0 190.0]	2.148	4	F4	1	non-prefered	erp34
[140.0 190.0]	2.891	5	C3	1	non-prefered	erp34
[140.0 190.0]	1.835	6	C4	1	non-prefered	erp34
[140.0 190.0]	0.905	7	P3	1	non-prefered	erp34
[140.0 190.0]	0.871	8	P4	1	non-prefered	erp34
[140.0 190.0]	-2.342	9	O1	1	non-prefered	erp34
[140.0 190.0]	-1.367	10	O2	1	non-prefered	erp34
[140.0 190.0]	1.456	11	F7	1	non-prefered	erp34
[140.0 190.0]	0.712	12	F8	1	non-prefered	erp34
[140.0 190.0]	0.356	13	T7	1	non-prefered	erp34
[140.0 190.0]	-0.143	14	T8	1	non-prefered	erp34
[140.0 190.0]	-1.816	15	P7	1	non-prefered	erp34
[140.0 190.0]	-3.068	16	P8	1	non-prefered	erp34
[140.0 190.0]	3.130	17	Fz	1	non-prefered	erp34
[140.0 190.0]	4.231	18	Cz	1	non-prefered	erp34
[140.0 190.0]	2.633	19	Pz	1	non-prefered	erp34
[140.0 190.0]	-1.305	20	Oz	1	non-prefered	erp34
[140.0 190.0]	3.348	21	FC1	1	non-prefered	erp34
[140.0 190.0]	2.662	22	FC2	1	non-prefered	erp34
[140.0 190.0]	3.305	23	CP1	1	non-prefered	erp34
[140.0 190.0]	2.842	24	CP2	1	non-prefered	erp34
[140.0 190.0]	2.520	25	Fpz	1	non-prefered	erp34
[140.0 190.0]	1.545	26	FC6	1	non-prefered	erp34
[140.0 190.0]	1.004	27	CP5	1	non-prefered	erp34
[140.0 190.0]	0.101	28	CP6	1	non-prefered	erp34
[140.0 190.0]	0.853	1	Fp1	2	prefered	erp34
[140.0 190.0]	1.967	2	Fp2	2	prefered	erp34
[140.0 190.0]	3.396	3	F3	2	prefered	erp34
[140.0 190.0]	3.713	4	F4	2	prefered	erp34
[140.0 190.0]	3.422	5	C3	2	prefered	erp34
[140.0 190.0]	2.242	6	C4	2	prefered	erp34
[140.0 190.0]	0.643	7	P3	2	prefered	erp34
[140.0 190.0]	-0.947	8	P4	2	prefered	erp34
[140.0 190.0]	-2.719	9	O1	2	prefered	erp34
[140.0 190.0]	-3.172	10	O2	2	prefered	erp34
[140.0 190.0]	1.641	11	F7	2	prefered	erp34
[140.0 190.0]	1.553	12	F8	2	prefered	erp34
[140.0 190.0]	1.401	13	T7	2	prefered	erp34
[140.0 190.0]	-0.043	14	T8	2	prefered	erp34
[140.0 190.0]	-1.488	15	P7	2	prefered	erp34
[140.0 190.0]	-4.211	16	P8	2	prefered	erp34
[140.0 190.0]	4.366	17	Fz	2	prefered	erp34
[140.0 190.0]	3.958	18	Cz	2	prefered	erp34
[140.0 190.0]	1.438	19	Pz	2	prefered	erp34
[140.0 190.0]	-2.419	20	Oz	2	prefered	erp34
[140.0 190.0]	4.183	21	FC1	2	prefered	erp34
[140.0 190.0]	4.072	22	FC2	2	prefered	erp34
[140.0 190.0]	3.029	23	CP1	2	prefered	erp34
[140.0 190.0]	1.942	24	CP2	2	prefered	erp34
[140.0 190.0]	1.733	25	Fpz	2	prefered	erp34
[140.0 190.0]	2.182	26	FC6	2	prefered	erp34
[140.0 190.0]	1.441	27	CP5	2	prefered	erp34
[140.0 190.0]	-0.375	28	CP6	2	prefered	erp34
