# Supplementary material for: The relationship between aesthetic preferences of people for ceramic tile design and neural responses: An event-related potential study
Source: Front Hum Neurosci. 2022 Nov 18;16:994195. doi: 10.3389/fnhum.2022.994195 (PMC9716562; doi:10.3389/fnhum.2022.994195)
Supplement: Supplementary file 2 [file Data_Sheet_2.ZIP › N100 data/subject-13-N100.txt]

worklat	value	chindex	chlabel	bini	binlabel	ERPset
[140.0 190.0]	-1.254	1	Fp1	1	non-prefered	erp18
[140.0 190.0]	-1.660	2	Fp2	1	non-prefered	erp18
[140.0 190.0]	-0.624	3	F3	1	non-prefered	erp18
[140.0 190.0]	-0.928	4	F4	1	non-prefered	erp18
[140.0 190.0]	-0.407	5	C3	1	non-prefered	erp18
[140.0 190.0]	-0.816	6	C4	1	non-prefered	erp18
[140.0 190.0]	1.070	7	P3	1	non-prefered	erp18
[140.0 190.0]	1.266	8	P4	1	non-prefered	erp18
[140.0 190.0]	1.523	9	O1	1	non-prefered	erp18
[140.0 190.0]	0.151	10	O2	1	non-prefered	erp18
[140.0 190.0]	-0.419	11	F7	1	non-prefered	erp18
[140.0 190.0]	-0.683	12	F8	1	non-prefered	erp18
[140.0 190.0]	0.284	13	T7	1	non-prefered	erp18
[140.0 190.0]	-0.179	14	T8	1	non-prefered	erp18
[140.0 190.0]	1.254	15	P7	1	non-prefered	erp18
[140.0 190.0]	2.068	16	P8	1	non-prefered	erp18
[140.0 190.0]	-1.053	17	Fz	1	non-prefered	erp18
[140.0 190.0]	-1.875	18	Cz	1	non-prefered	erp18
[140.0 190.0]	0.009	19	Pz	1	non-prefered	erp18
[140.0 190.0]	0.131	20	Oz	1	non-prefered	erp18
[140.0 190.0]	-1.068	21	FC1	1	non-prefered	erp18
[140.0 190.0]	-1.198	22	FC2	1	non-prefered	erp18
[140.0 190.0]	-0.789	23	CP1	1	non-prefered	erp18
[140.0 190.0]	-0.847	24	CP2	1	non-prefered	erp18
[140.0 190.0]	-1.657	25	Fpz	1	non-prefered	erp18
[140.0 190.0]	-0.518	26	FC6	1	non-prefered	erp18
[140.0 190.0]	0.674	27	CP5	1	non-prefered	erp18
[140.0 190.0]	0.625	28	CP6	1	non-prefered	erp18
[140.0 190.0]	-1.974	1	Fp1	2	prefered	erp18
[140.0 190.0]	-1.661	2	Fp2	2	prefered	erp18
[140.0 190.0]	-1.582	3	F3	2	prefered	erp18
[140.0 190.0]	-1.490	4	F4	2	prefered	erp18
[140.0 190.0]	-1.369	5	C3	2	prefered	erp18
[140.0 190.0]	-1.095	6	C4	2	prefered	erp18
[140.0 190.0]	0.658	7	P3	2	prefered	erp18
[140.0 190.0]	1.596	8	P4	2	prefered	erp18
[140.0 190.0]	2.026	9	O1	2	prefered	erp18
[140.0 190.0]	2.393	10	O2	2	prefered	erp18
[140.0 190.0]	-1.723	11	F7	2	prefered	erp18
[140.0 190.0]	-0.747	12	F8	2	prefered	erp18
[140.0 190.0]	-0.776	13	T7	2	prefered	erp18
[140.0 190.0]	-0.331	14	T8	2	prefered	erp18
[140.0 190.0]	1.295	15	P7	2	prefered	erp18
[140.0 190.0]	1.970	16	P8	2	prefered	erp18
[140.0 190.0]	-1.950	17	Fz	2	prefered	erp18
[140.0 190.0]	-2.393	18	Cz	2	prefered	erp18
[140.0 190.0]	0.123	19	Pz	2	prefered	erp18
[140.0 190.0]	2.398	20	Oz	2	prefered	erp18
[140.0 190.0]	-1.865	21	FC1	2	prefered	erp18
[140.0 190.0]	-1.640	22	FC2	2	prefered	erp18
[140.0 190.0]	-1.030	23	CP1	2	prefered	erp18
[140.0 190.0]	-1.115	24	CP2	2	prefered	erp18
[140.0 190.0]	-1.833	25	Fpz	2	prefered	erp18
[140.0 190.0]	-0.952	26	FC6	2	prefered	erp18
[140.0 190.0]	-0.145	27	CP5	2	prefered	erp18
[140.0 190.0]	0.273	28	CP6	2	prefered	erp18
