# Supplementary material for: The relationship between aesthetic preferences of people for ceramic tile design and neural responses: An event-related potential study
Source: Front Hum Neurosci. 2022 Nov 18;16:994195. doi: 10.3389/fnhum.2022.994195 (PMC9716562; doi:10.3389/fnhum.2022.994195)
Supplement: Supplementary file 2 [file Data_Sheet_2.ZIP › N100 data/subject-14-N100.txt]

worklat	value	chindex	chlabel	bini	binlabel	ERPset
[140.0 190.0]	-0.306	1	Fp1	1	non-prefered	erp36
[140.0 190.0]	-0.388	2	Fp2	1	non-prefered	erp36
[140.0 190.0]	-0.351	3	F3	1	non-prefered	erp36
[140.0 190.0]	-0.214	4	F4	1	non-prefered	erp36
[140.0 190.0]	-0.398	5	C3	1	non-prefered	erp36
[140.0 190.0]	0.059	6	C4	1	non-prefered	erp36
[140.0 190.0]	0.765	7	P3	1	non-prefered	erp36
[140.0 190.0]	0.465	8	P4	1	non-prefered	erp36
[140.0 190.0]	1.995	9	O1	1	non-prefered	erp36
[140.0 190.0]	2.062	10	O2	1	non-prefered	erp36
[140.0 190.0]	-0.011	11	F7	1	non-prefered	erp36
[140.0 190.0]	-1.199	12	F8	1	non-prefered	erp36
[140.0 190.0]	-0.455	13	T7	1	non-prefered	erp36
[140.0 190.0]	-0.148	14	T8	1	non-prefered	erp36
[140.0 190.0]	-0.788	15	P7	1	non-prefered	erp36
[140.0 190.0]	-0.659	16	P8	1	non-prefered	erp36
[140.0 190.0]	0.007	17	Fz	1	non-prefered	erp36
[140.0 190.0]	0.315	18	Cz	1	non-prefered	erp36
[140.0 190.0]	1.414	19	Pz	1	non-prefered	erp36
[140.0 190.0]	3.192	20	Oz	1	non-prefered	erp36
[140.0 190.0]	-0.018	21	FC1	1	non-prefered	erp36
[140.0 190.0]	0.304	22	FC2	1	non-prefered	erp36
[140.0 190.0]	0.316	23	CP1	1	non-prefered	erp36
[140.0 190.0]	0.578	24	CP2	1	non-prefered	erp36
[140.0 190.0]	-0.585	25	Fpz	1	non-prefered	erp36
[140.0 190.0]	-0.346	26	FC6	1	non-prefered	erp36
[140.0 190.0]	-0.638	27	CP5	1	non-prefered	erp36
[140.0 190.0]	-0.053	28	CP6	1	non-prefered	erp36
[140.0 190.0]	-0.340	1	Fp1	2	prefered	erp36
[140.0 190.0]	-0.268	2	Fp2	2	prefered	erp36
[140.0 190.0]	-0.509	3	F3	2	prefered	erp36
[140.0 190.0]	-0.860	4	F4	2	prefered	erp36
[140.0 190.0]	-0.207	5	C3	2	prefered	erp36
[140.0 190.0]	-0.776	6	C4	2	prefered	erp36
[140.0 190.0]	0.164	7	P3	2	prefered	erp36
[140.0 190.0]	-1.522	8	P4	2	prefered	erp36
[140.0 190.0]	1.890	9	O1	2	prefered	erp36
[140.0 190.0]	1.118	10	O2	2	prefered	erp36
[140.0 190.0]	0.472	11	F7	2	prefered	erp36
[140.0 190.0]	-0.434	12	F8	2	prefered	erp36
[140.0 190.0]	0.016	13	T7	2	prefered	erp36
[140.0 190.0]	-1.409	14	T8	2	prefered	erp36
[140.0 190.0]	-0.757	15	P7	2	prefered	erp36
[140.0 190.0]	-1.991	16	P8	2	prefered	erp36
[140.0 190.0]	-0.852	17	Fz	2	prefered	erp36
[140.0 190.0]	-0.434	18	Cz	2	prefered	erp36
[140.0 190.0]	0.762	19	Pz	2	prefered	erp36
[140.0 190.0]	2.478	20	Oz	2	prefered	erp36
[140.0 190.0]	-0.503	21	FC1	2	prefered	erp36
[140.0 190.0]	-0.636	22	FC2	2	prefered	erp36
[140.0 190.0]	-0.009	23	CP1	2	prefered	erp36
[140.0 190.0]	-0.274	24	CP2	2	prefered	erp36
[140.0 190.0]	-0.808	25	Fpz	2	prefered	erp36
[140.0 190.0]	-0.906	26	FC6	2	prefered	erp36
[140.0 190.0]	-0.984	27	CP5	2	prefered	erp36
[140.0 190.0]	-1.315	28	CP6	2	prefered	erp36
