# Supplementary material for: The relationship between aesthetic preferences of people for ceramic tile design and neural responses: An event-related potential study
Source: Front Hum Neurosci. 2022 Nov 18;16:994195. doi: 10.3389/fnhum.2022.994195 (PMC9716562; doi:10.3389/fnhum.2022.994195)
Supplement: Supplementary file 2 [file Data_Sheet_2.ZIP › N100 data/subject-15-N100.txt]

worklat	value	chindex	chlabel	bini	binlabel	ERPset
[140.0 190.0]	-0.758	1	Fp1	1	non-prefered	erp39
[140.0 190.0]	-0.537	2	Fp2	1	non-prefered	erp39
[140.0 190.0]	0.168	3	F3	1	non-prefered	erp39
[140.0 190.0]	0.274	4	F4	1	non-prefered	erp39
[140.0 190.0]	0.258	5	C3	1	non-prefered	erp39
[140.0 190.0]	0.268	6	C4	1	non-prefered	erp39
[140.0 190.0]	0.085	7	P3	1	non-prefered	erp39
[140.0 190.0]	0.911	8	P4	1	non-prefered	erp39
[140.0 190.0]	0.708	9	O1	1	non-prefered	erp39
[140.0 190.0]	0.792	10	O2	1	non-prefered	erp39
[140.0 190.0]	-0.188	11	F7	1	non-prefered	erp39
[140.0 190.0]	-0.046	12	F8	1	non-prefered	erp39
[140.0 190.0]	0.075	13	T7	1	non-prefered	erp39
[140.0 190.0]	0.135	14	T8	1	non-prefered	erp39
[140.0 190.0]	0.438	15	P7	1	non-prefered	erp39
[140.0 190.0]	0.604	16	P8	1	non-prefered	erp39
[140.0 190.0]	0.180	17	Fz	1	non-prefered	erp39
[140.0 190.0]	-0.089	18	Cz	1	non-prefered	erp39
[140.0 190.0]	-0.235	19	Pz	1	non-prefered	erp39
[140.0 190.0]	0.624	20	Oz	1	non-prefered	erp39
[140.0 190.0]	0.223	21	FC1	1	non-prefered	erp39
[140.0 190.0]	0.149	22	FC2	1	non-prefered	erp39
[140.0 190.0]	-0.177	23	CP1	1	non-prefered	erp39
[140.0 190.0]	0.167	24	CP2	1	non-prefered	erp39
[140.0 190.0]	-0.871	25	Fpz	1	non-prefered	erp39
[140.0 190.0]	0.193	26	FC6	1	non-prefered	erp39
[140.0 190.0]	0.067	27	CP5	1	non-prefered	erp39
[140.0 190.0]	0.397	28	CP6	1	non-prefered	erp39
[140.0 190.0]	-2.277	1	Fp1	2	prefered	erp39
[140.0 190.0]	-1.597	2	Fp2	2	prefered	erp39
[140.0 190.0]	-1.909	3	F3	2	prefered	erp39
[140.0 190.0]	-1.262	4	F4	2	prefered	erp39
[140.0 190.0]	-1.782	5	C3	2	prefered	erp39
[140.0 190.0]	-1.102	6	C4	2	prefered	erp39
[140.0 190.0]	-0.679	7	P3	2	prefered	erp39
[140.0 190.0]	-0.201	8	P4	2	prefered	erp39
[140.0 190.0]	-0.462	9	O1	2	prefered	erp39
[140.0 190.0]	-0.247	10	O2	2	prefered	erp39
[140.0 190.0]	-0.910	11	F7	2	prefered	erp39
[140.0 190.0]	-0.640	12	F8	2	prefered	erp39
[140.0 190.0]	-0.842	13	T7	2	prefered	erp39
[140.0 190.0]	-0.388	14	T8	2	prefered	erp39
[140.0 190.0]	0.055	15	P7	2	prefered	erp39
[140.0 190.0]	0.312	16	P8	2	prefered	erp39
[140.0 190.0]	-2.167	17	Fz	2	prefered	erp39
[140.0 190.0]	-1.899	18	Cz	2	prefered	erp39
[140.0 190.0]	-1.092	19	Pz	2	prefered	erp39
[140.0 190.0]	0.114	20	Oz	2	prefered	erp39
[140.0 190.0]	-2.180	21	FC1	2	prefered	erp39
[140.0 190.0]	-1.741	22	FC2	2	prefered	erp39
[140.0 190.0]	-1.415	23	CP1	2	prefered	erp39
[140.0 190.0]	-1.337	24	CP2	2	prefered	erp39
[140.0 190.0]	-2.047	25	Fpz	2	prefered	erp39
[140.0 190.0]	-1.041	26	FC6	2	prefered	erp39
[140.0 190.0]	-0.915	27	CP5	2	prefered	erp39
[140.0 190.0]	-0.302	28	CP6	2	prefered	erp39
