# Supplementary material for: The relationship between aesthetic preferences of people for ceramic tile design and neural responses: An event-related potential study
Source: Front Hum Neurosci. 2022 Nov 18;16:994195. doi: 10.3389/fnhum.2022.994195 (PMC9716562; doi:10.3389/fnhum.2022.994195)
Supplement: Supplementary file 2 [file Data_Sheet_2.ZIP › N100 data/subject-16-N100.txt]

worklat	value	chindex	chlabel	bini	binlabel	ERPset
[140.0 190.0]	-2.038	1	Fp1	1	non-prefered	erp47
[140.0 190.0]	-1.452	2	Fp2	1	non-prefered	erp47
[140.0 190.0]	0.074	3	F3	1	non-prefered	erp47
[140.0 190.0]	-0.118	4	F4	1	non-prefered	erp47
[140.0 190.0]	1.017	5	C3	1	non-prefered	erp47
[140.0 190.0]	0.653	6	C4	1	non-prefered	erp47
[140.0 190.0]	0.711	7	P3	1	non-prefered	erp47
[140.0 190.0]	0.607	8	P4	1	non-prefered	erp47
[140.0 190.0]	0.158	9	O1	1	non-prefered	erp47
[140.0 190.0]	0.301	10	O2	1	non-prefered	erp47
[140.0 190.0]	-0.616	11	F7	1	non-prefered	erp47
[140.0 190.0]	-0.645	12	F8	1	non-prefered	erp47
[140.0 190.0]	0.359	13	T7	1	non-prefered	erp47
[140.0 190.0]	0.068	14	T8	1	non-prefered	erp47
[140.0 190.0]	0.200	15	P7	1	non-prefered	erp47
[140.0 190.0]	-0.100	16	P8	1	non-prefered	erp47
[140.0 190.0]	0.213	17	Fz	1	non-prefered	erp47
[140.0 190.0]	0.865	18	Cz	1	non-prefered	erp47
[140.0 190.0]	1.044	19	Pz	1	non-prefered	erp47
[140.0 190.0]	0.386	20	Oz	1	non-prefered	erp47
[140.0 190.0]	0.550	21	FC1	1	non-prefered	erp47
[140.0 190.0]	0.629	22	FC2	1	non-prefered	erp47
[140.0 190.0]	1.132	23	CP1	1	non-prefered	erp47
[140.0 190.0]	0.858	24	CP2	1	non-prefered	erp47
[140.0 190.0]	-2.042	25	Fpz	1	non-prefered	erp47
[140.0 190.0]	0.208	26	FC6	1	non-prefered	erp47
[140.0 190.0]	0.619	27	CP5	1	non-prefered	erp47
[140.0 190.0]	0.295	28	CP6	1	non-prefered	erp47
[140.0 190.0]	1.161	1	Fp1	2	prefered	erp47
[140.0 190.0]	0.219	2	Fp2	2	prefered	erp47
[140.0 190.0]	0.683	3	F3	2	prefered	erp47
[140.0 190.0]	0.253	4	F4	2	prefered	erp47
[140.0 190.0]	0.231	5	C3	2	prefered	erp47
[140.0 190.0]	0.126	6	C4	2	prefered	erp47
[140.0 190.0]	-0.145	7	P3	2	prefered	erp47
[140.0 190.0]	-0.392	8	P4	2	prefered	erp47
[140.0 190.0]	-0.582	9	O1	2	prefered	erp47
[140.0 190.0]	-0.964	10	O2	2	prefered	erp47
[140.0 190.0]	0.207	11	F7	2	prefered	erp47
[140.0 190.0]	0.282	12	F8	2	prefered	erp47
[140.0 190.0]	0.042	13	T7	2	prefered	erp47
[140.0 190.0]	-0.067	14	T8	2	prefered	erp47
[140.0 190.0]	0.117	15	P7	2	prefered	erp47
[140.0 190.0]	-0.401	16	P8	2	prefered	erp47
[140.0 190.0]	0.337	17	Fz	2	prefered	erp47
[140.0 190.0]	0.542	18	Cz	2	prefered	erp47
[140.0 190.0]	0.124	19	Pz	2	prefered	erp47
[140.0 190.0]	-0.551	20	Oz	2	prefered	erp47
[140.0 190.0]	0.527	21	FC1	2	prefered	erp47
[140.0 190.0]	0.200	22	FC2	2	prefered	erp47
[140.0 190.0]	0.078	23	CP1	2	prefered	erp47
[140.0 190.0]	-0.265	24	CP2	2	prefered	erp47
[140.0 190.0]	1.152	25	Fpz	2	prefered	erp47
[140.0 190.0]	0.020	26	FC6	2	prefered	erp47
[140.0 190.0]	-0.187	27	CP5	2	prefered	erp47
[140.0 190.0]	-0.445	28	CP6	2	prefered	erp47
