# Supplementary material for: The relationship between aesthetic preferences of people for ceramic tile design and neural responses: An event-related potential study
Source: Front Hum Neurosci. 2022 Nov 18;16:994195. doi: 10.3389/fnhum.2022.994195 (PMC9716562; doi:10.3389/fnhum.2022.994195)
Supplement: Supplementary file 2 [file Data_Sheet_2.ZIP › N100 data/subject-2-N100.txt]

worklat	value	chindex	chlabel	bini	binlabel	ERPset
[140.0 190.0]	1.151	1	Fp1	1	non-prefered	erp15
[140.0 190.0]	1.245	2	Fp2	1	non-prefered	erp15
[140.0 190.0]	0.748	3	F3	1	non-prefered	erp15
[140.0 190.0]	0.589	4	F4	1	non-prefered	erp15
[140.0 190.0]	0.393	5	C3	1	non-prefered	erp15
[140.0 190.0]	0.429	6	C4	1	non-prefered	erp15
[140.0 190.0]	0.060	7	P3	1	non-prefered	erp15
[140.0 190.0]	0.108	8	P4	1	non-prefered	erp15
[140.0 190.0]	0.463	9	O1	1	non-prefered	erp15
[140.0 190.0]	0.340	10	O2	1	non-prefered	erp15
[140.0 190.0]	0.682	11	F7	1	non-prefered	erp15
[140.0 190.0]	0.690	12	F8	1	non-prefered	erp15
[140.0 190.0]	0.326	13	T7	1	non-prefered	erp15
[140.0 190.0]	0.497	14	T8	1	non-prefered	erp15
[140.0 190.0]	-0.120	15	P7	1	non-prefered	erp15
[140.0 190.0]	0.156	16	P8	1	non-prefered	erp15
[140.0 190.0]	0.574	17	Fz	1	non-prefered	erp15
[140.0 190.0]	0.214	18	Cz	1	non-prefered	erp15
[140.0 190.0]	0.717	19	Pz	1	non-prefered	erp15
[140.0 190.0]	0.404	20	Oz	1	non-prefered	erp15
[140.0 190.0]	0.365	21	FC1	1	non-prefered	erp15
[140.0 190.0]	0.416	22	FC2	1	non-prefered	erp15
[140.0 190.0]	0.306	23	CP1	1	non-prefered	erp15
[140.0 190.0]	0.388	24	CP2	1	non-prefered	erp15
[140.0 190.0]	1.266	25	Fpz	1	non-prefered	erp15
[140.0 190.0]	0.530	26	FC6	1	non-prefered	erp15
[140.0 190.0]	0.318	27	CP5	1	non-prefered	erp15
[140.0 190.0]	0.481	28	CP6	1	non-prefered	erp15
[140.0 190.0]	-0.689	1	Fp1	2	prefered	erp15
[140.0 190.0]	-0.715	2	Fp2	2	prefered	erp15
[140.0 190.0]	-0.398	3	F3	2	prefered	erp15
[140.0 190.0]	-0.470	4	F4	2	prefered	erp15
[140.0 190.0]	-0.665	5	C3	2	prefered	erp15
[140.0 190.0]	-0.053	6	C4	2	prefered	erp15
[140.0 190.0]	-0.049	7	P3	2	prefered	erp15
[140.0 190.0]	1.005	8	P4	2	prefered	erp15
[140.0 190.0]	0.849	9	O1	2	prefered	erp15
[140.0 190.0]	1.099	10	O2	2	prefered	erp15
[140.0 190.0]	-0.286	11	F7	2	prefered	erp15
[140.0 190.0]	-0.008	12	F8	2	prefered	erp15
[140.0 190.0]	-0.301	13	T7	2	prefered	erp15
[140.0 190.0]	0.228	14	T8	2	prefered	erp15
[140.0 190.0]	-0.298	15	P7	2	prefered	erp15
[140.0 190.0]	0.526	16	P8	2	prefered	erp15
[140.0 190.0]	-0.966	17	Fz	2	prefered	erp15
[140.0 190.0]	-0.672	18	Cz	2	prefered	erp15
[140.0 190.0]	0.508	19	Pz	2	prefered	erp15
[140.0 190.0]	1.196	20	Oz	2	prefered	erp15
[140.0 190.0]	-0.852	21	FC1	2	prefered	erp15
[140.0 190.0]	-0.625	22	FC2	2	prefered	erp15
[140.0 190.0]	-0.487	23	CP1	2	prefered	erp15
[140.0 190.0]	-0.063	24	CP2	2	prefered	erp15
[140.0 190.0]	-1.002	25	Fpz	2	prefered	erp15
[140.0 190.0]	-0.028	26	FC6	2	prefered	erp15
[140.0 190.0]	-0.556	27	CP5	2	prefered	erp15
[140.0 190.0]	0.442	28	CP6	2	prefered	erp15
