# Supplementary material for: The relationship between aesthetic preferences of people for ceramic tile design and neural responses: An event-related potential study
Source: Front Hum Neurosci. 2022 Nov 18;16:994195. doi: 10.3389/fnhum.2022.994195 (PMC9716562; doi:10.3389/fnhum.2022.994195)
Supplement: Supplementary file 2 [file Data_Sheet_2.ZIP › N100 data/subject-3-N100.txt]

worklat	value	chindex	chlabel	bini	binlabel	ERPset
[140.0 190.0]	-1.602	1	Fp1	1	non-prefered	erp16
[140.0 190.0]	-2.629	2	Fp2	1	non-prefered	erp16
[140.0 190.0]	-0.272	3	F3	1	non-prefered	erp16
[140.0 190.0]	-0.299	4	F4	1	non-prefered	erp16
[140.0 190.0]	0.553	5	C3	1	non-prefered	erp16
[140.0 190.0]	0.269	6	C4	1	non-prefered	erp16
[140.0 190.0]	1.250	7	P3	1	non-prefered	erp16
[140.0 190.0]	1.461	8	P4	1	non-prefered	erp16
[140.0 190.0]	1.990	9	O1	1	non-prefered	erp16
[140.0 190.0]	1.748	10	O2	1	non-prefered	erp16
[140.0 190.0]	-0.535	11	F7	1	non-prefered	erp16
[140.0 190.0]	-0.081	12	F8	1	non-prefered	erp16
[140.0 190.0]	0.379	13	T7	1	non-prefered	erp16
[140.0 190.0]	-0.293	14	T8	1	non-prefered	erp16
[140.0 190.0]	1.714	15	P7	1	non-prefered	erp16
[140.0 190.0]	1.090	16	P8	1	non-prefered	erp16
[140.0 190.0]	-0.176	17	Fz	1	non-prefered	erp16
[140.0 190.0]	0.306	18	Cz	1	non-prefered	erp16
[140.0 190.0]	0.962	19	Pz	1	non-prefered	erp16
[140.0 190.0]	2.079	20	Oz	1	non-prefered	erp16
[140.0 190.0]	0.466	21	FC1	1	non-prefered	erp16
[140.0 190.0]	0.143	22	FC2	1	non-prefered	erp16
[140.0 190.0]	0.551	23	CP1	1	non-prefered	erp16
[140.0 190.0]	0.406	24	CP2	1	non-prefered	erp16
[140.0 190.0]	-1.846	25	Fpz	1	non-prefered	erp16
[140.0 190.0]	-0.437	26	FC6	1	non-prefered	erp16
[140.0 190.0]	0.203	27	CP5	1	non-prefered	erp16
[140.0 190.0]	0.832	28	CP6	1	non-prefered	erp16
[140.0 190.0]	-0.830	1	Fp1	2	prefered	erp16
[140.0 190.0]	-1.185	2	Fp2	2	prefered	erp16
[140.0 190.0]	0.607	3	F3	2	prefered	erp16
[140.0 190.0]	0.436	4	F4	2	prefered	erp16
[140.0 190.0]	-0.505	5	C3	2	prefered	erp16
[140.0 190.0]	-1.584	6	C4	2	prefered	erp16
[140.0 190.0]	-0.576	7	P3	2	prefered	erp16
[140.0 190.0]	-1.938	8	P4	2	prefered	erp16
[140.0 190.0]	0.102	9	O1	2	prefered	erp16
[140.0 190.0]	-0.646	10	O2	2	prefered	erp16
[140.0 190.0]	0.411	11	F7	2	prefered	erp16
[140.0 190.0]	2.028	12	F8	2	prefered	erp16
[140.0 190.0]	0.223	13	T7	2	prefered	erp16
[140.0 190.0]	-0.583	14	T8	2	prefered	erp16
[140.0 190.0]	0.386	15	P7	2	prefered	erp16
[140.0 190.0]	-0.988	16	P8	2	prefered	erp16
[140.0 190.0]	0.252	17	Fz	2	prefered	erp16
[140.0 190.0]	-1.188	18	Cz	2	prefered	erp16
[140.0 190.0]	-1.737	19	Pz	2	prefered	erp16
[140.0 190.0]	-0.582	20	Oz	2	prefered	erp16
[140.0 190.0]	-0.356	21	FC1	2	prefered	erp16
[140.0 190.0]	-0.580	22	FC2	2	prefered	erp16
[140.0 190.0]	-1.699	23	CP1	2	prefered	erp16
[140.0 190.0]	-2.090	24	CP2	2	prefered	erp16
[140.0 190.0]	0.346	25	Fpz	2	prefered	erp16
[140.0 190.0]	-0.312	26	FC6	2	prefered	erp16
[140.0 190.0]	-0.183	27	CP5	2	prefered	erp16
[140.0 190.0]	-1.541	28	CP6	2	prefered	erp16
