# Supplementary material for: The relationship between aesthetic preferences of people for ceramic tile design and neural responses: An event-related potential study
Source: Front Hum Neurosci. 2022 Nov 18;16:994195. doi: 10.3389/fnhum.2022.994195 (PMC9716562; doi:10.3389/fnhum.2022.994195)
Supplement: Supplementary file 2 [file Data_Sheet_2.ZIP › N100 data/subject-4-N100.txt]

worklat	value	chindex	chlabel	bini	binlabel	ERPset
[140.0 190.0]	2.514	1	Fp1	1	non-prefered	erp18
[140.0 190.0]	2.684	2	Fp2	1	non-prefered	erp18
[140.0 190.0]	3.346	3	F3	1	non-prefered	erp18
[140.0 190.0]	3.319	4	F4	1	non-prefered	erp18
[140.0 190.0]	3.378	5	C3	1	non-prefered	erp18
[140.0 190.0]	2.533	6	C4	1	non-prefered	erp18
[140.0 190.0]	0.397	7	P3	1	non-prefered	erp18
[140.0 190.0]	-0.249	8	P4	1	non-prefered	erp18
[140.0 190.0]	-3.381	9	O1	1	non-prefered	erp18
[140.0 190.0]	-3.466	10	O2	1	non-prefered	erp18
[140.0 190.0]	2.431	11	F7	1	non-prefered	erp18
[140.0 190.0]	2.515	12	F8	1	non-prefered	erp18
[140.0 190.0]	1.706	13	T7	1	non-prefered	erp18
[140.0 190.0]	1.798	14	T8	1	non-prefered	erp18
[140.0 190.0]	-1.314	15	P7	1	non-prefered	erp18
[140.0 190.0]	-0.840	16	P8	1	non-prefered	erp18
[140.0 190.0]	3.742	17	Fz	1	non-prefered	erp18
[140.0 190.0]	3.400	18	Cz	1	non-prefered	erp18
[140.0 190.0]	1.084	19	Pz	1	non-prefered	erp18
[140.0 190.0]	-3.075	20	Oz	1	non-prefered	erp18
[140.0 190.0]	3.668	21	FC1	1	non-prefered	erp18
[140.0 190.0]	3.406	22	FC2	1	non-prefered	erp18
[140.0 190.0]	2.521	23	CP1	1	non-prefered	erp18
[140.0 190.0]	2.071	24	CP2	1	non-prefered	erp18
[140.0 190.0]	2.649	25	Fpz	1	non-prefered	erp18
[140.0 190.0]	2.474	26	FC6	1	non-prefered	erp18
[140.0 190.0]	1.794	27	CP5	1	non-prefered	erp18
[140.0 190.0]	1.202	28	CP6	1	non-prefered	erp18
[140.0 190.0]	1.157	1	Fp1	2	prefered	erp18
[140.0 190.0]	1.152	2	Fp2	2	prefered	erp18
[140.0 190.0]	1.013	3	F3	2	prefered	erp18
[140.0 190.0]	1.194	4	F4	2	prefered	erp18
[140.0 190.0]	0.244	5	C3	2	prefered	erp18
[140.0 190.0]	1.372	6	C4	2	prefered	erp18
[140.0 190.0]	-2.157	7	P3	2	prefered	erp18
[140.0 190.0]	-1.185	8	P4	2	prefered	erp18
[140.0 190.0]	-4.917	9	O1	2	prefered	erp18
[140.0 190.0]	-4.422	10	O2	2	prefered	erp18
[140.0 190.0]	0.998	11	F7	2	prefered	erp18
[140.0 190.0]	1.515	12	F8	2	prefered	erp18
[140.0 190.0]	-0.116	13	T7	2	prefered	erp18
[140.0 190.0]	1.038	14	T8	2	prefered	erp18
[140.0 190.0]	-3.672	15	P7	2	prefered	erp18
[140.0 190.0]	-1.356	16	P8	2	prefered	erp18
[140.0 190.0]	0.971	17	Fz	2	prefered	erp18
[140.0 190.0]	1.237	18	Cz	2	prefered	erp18
[140.0 190.0]	-0.305	19	Pz	2	prefered	erp18
[140.0 190.0]	-4.221	20	Oz	2	prefered	erp18
[140.0 190.0]	0.836	21	FC1	2	prefered	erp18
[140.0 190.0]	1.304	22	FC2	2	prefered	erp18
[140.0 190.0]	-0.031	23	CP1	2	prefered	erp18
[140.0 190.0]	0.775	24	CP2	2	prefered	erp18
[140.0 190.0]	1.166	25	Fpz	2	prefered	erp18
[140.0 190.0]	1.553	26	FC6	2	prefered	erp18
[140.0 190.0]	-1.053	27	CP5	2	prefered	erp18
[140.0 190.0]	0.348	28	CP6	2	prefered	erp18
