# Supplementary material for: The relationship between aesthetic preferences of people for ceramic tile design and neural responses: An event-related potential study
Source: Front Hum Neurosci. 2022 Nov 18;16:994195. doi: 10.3389/fnhum.2022.994195 (PMC9716562; doi:10.3389/fnhum.2022.994195)
Supplement: Supplementary file 2 [file Data_Sheet_2.ZIP › N100 data/subject-5-N100.txt]

worklat	value	chindex	chlabel	bini	binlabel	ERPset
[140.0 190.0]	-4.159	1	Fp1	1	non-prefered	erp22
[140.0 190.0]	-3.495	2	Fp2	1	non-prefered	erp22
[140.0 190.0]	-2.543	3	F3	1	non-prefered	erp22
[140.0 190.0]	-3.119	4	F4	1	non-prefered	erp22
[140.0 190.0]	-1.413	5	C3	1	non-prefered	erp22
[140.0 190.0]	-2.418	6	C4	1	non-prefered	erp22
[140.0 190.0]	1.861	7	P3	1	non-prefered	erp22
[140.0 190.0]	-0.101	8	P4	1	non-prefered	erp22
[140.0 190.0]	3.160	9	O1	1	non-prefered	erp22
[140.0 190.0]	2.629	10	O2	1	non-prefered	erp22
[140.0 190.0]	-2.224	11	F7	1	non-prefered	erp22
[140.0 190.0]	-2.549	12	F8	1	non-prefered	erp22
[140.0 190.0]	-0.858	13	T7	1	non-prefered	erp22
[140.0 190.0]	-1.257	14	T8	1	non-prefered	erp22
[140.0 190.0]	1.922	15	P7	1	non-prefered	erp22
[140.0 190.0]	0.656	16	P8	1	non-prefered	erp22
[140.0 190.0]	-2.900	17	Fz	1	non-prefered	erp22
[140.0 190.0]	-2.467	18	Cz	1	non-prefered	erp22
[140.0 190.0]	-0.156	19	Pz	1	non-prefered	erp22
[140.0 190.0]	2.803	20	Oz	1	non-prefered	erp22
[140.0 190.0]	-2.326	21	FC1	1	non-prefered	erp22
[140.0 190.0]	-2.986	22	FC2	1	non-prefered	erp22
[140.0 190.0]	-0.480	23	CP1	1	non-prefered	erp22
[140.0 190.0]	-1.998	24	CP2	1	non-prefered	erp22
[140.0 190.0]	-3.818	25	Fpz	1	non-prefered	erp22
[140.0 190.0]	-2.511	26	FC6	1	non-prefered	erp22
[140.0 190.0]	0.459	27	CP5	1	non-prefered	erp22
[140.0 190.0]	-1.303	28	CP6	1	non-prefered	erp22
[140.0 190.0]	-5.105	1	Fp1	2	prefered	erp22
[140.0 190.0]	-4.874	2	Fp2	2	prefered	erp22
[140.0 190.0]	-3.457	3	F3	2	prefered	erp22
[140.0 190.0]	-3.495	4	F4	2	prefered	erp22
[140.0 190.0]	-1.971	5	C3	2	prefered	erp22
[140.0 190.0]	-3.025	6	C4	2	prefered	erp22
[140.0 190.0]	1.571	7	P3	2	prefered	erp22
[140.0 190.0]	-0.082	8	P4	2	prefered	erp22
[140.0 190.0]	3.892	9	O1	2	prefered	erp22
[140.0 190.0]	3.252	10	O2	2	prefered	erp22
[140.0 190.0]	-1.956	11	F7	2	prefered	erp22
[140.0 190.0]	-3.453	12	F8	2	prefered	erp22
[140.0 190.0]	-0.831	13	T7	2	prefered	erp22
[140.0 190.0]	-1.786	14	T8	2	prefered	erp22
[140.0 190.0]	2.217	15	P7	2	prefered	erp22
[140.0 190.0]	1.651	16	P8	2	prefered	erp22
[140.0 190.0]	-3.947	17	Fz	2	prefered	erp22
[140.0 190.0]	-3.486	18	Cz	2	prefered	erp22
[140.0 190.0]	-0.765	19	Pz	2	prefered	erp22
[140.0 190.0]	3.422	20	Oz	2	prefered	erp22
[140.0 190.0]	-3.606	21	FC1	2	prefered	erp22
[140.0 190.0]	-3.831	22	FC2	2	prefered	erp22
[140.0 190.0]	-1.655	23	CP1	2	prefered	erp22
[140.0 190.0]	-2.564	24	CP2	2	prefered	erp22
[140.0 190.0]	-5.099	25	Fpz	2	prefered	erp22
[140.0 190.0]	-3.235	26	FC6	2	prefered	erp22
[140.0 190.0]	-0.084	27	CP5	2	prefered	erp22
[140.0 190.0]	-1.356	28	CP6	2	prefered	erp22
