# Supplementary material for: The relationship between aesthetic preferences of people for ceramic tile design and neural responses: An event-related potential study
Source: Front Hum Neurosci. 2022 Nov 18;16:994195. doi: 10.3389/fnhum.2022.994195 (PMC9716562; doi:10.3389/fnhum.2022.994195)
Supplement: Supplementary file 2 [file Data_Sheet_2.ZIP › N100 data/subject-6-N100.txt]

worklat	value	chindex	chlabel	bini	binlabel	ERPset
[140.0 190.0]	-1.339	1	Fp1	1	non-prefered	erp23
[140.0 190.0]	-1.308	2	Fp2	1	non-prefered	erp23
[140.0 190.0]	0.252	3	F3	1	non-prefered	erp23
[140.0 190.0]	-0.604	4	F4	1	non-prefered	erp23
[140.0 190.0]	-0.070	5	C3	1	non-prefered	erp23
[140.0 190.0]	-0.312	6	C4	1	non-prefered	erp23
[140.0 190.0]	-0.556	7	P3	1	non-prefered	erp23
[140.0 190.0]	0.243	8	P4	1	non-prefered	erp23
[140.0 190.0]	-1.478	9	O1	1	non-prefered	erp23
[140.0 190.0]	1.293	10	O2	1	non-prefered	erp23
[140.0 190.0]	0.179	11	F7	1	non-prefered	erp23
[140.0 190.0]	-0.162	12	F8	1	non-prefered	erp23
[140.0 190.0]	-0.109	13	T7	1	non-prefered	erp23
[140.0 190.0]	-0.232	14	T8	1	non-prefered	erp23
[140.0 190.0]	-0.343	15	P7	1	non-prefered	erp23
[140.0 190.0]	0.614	16	P8	1	non-prefered	erp23
[140.0 190.0]	-0.512	17	Fz	1	non-prefered	erp23
[140.0 190.0]	-0.039	18	Cz	1	non-prefered	erp23
[140.0 190.0]	-0.874	19	Pz	1	non-prefered	erp23
[140.0 190.0]	0.989	20	Oz	1	non-prefered	erp23
[140.0 190.0]	-0.986	21	FC1	1	non-prefered	erp23
[140.0 190.0]	-0.675	22	FC2	1	non-prefered	erp23
[140.0 190.0]	0.065	23	CP1	1	non-prefered	erp23
[140.0 190.0]	0.159	24	CP2	1	non-prefered	erp23
[140.0 190.0]	-1.663	25	Fpz	1	non-prefered	erp23
[140.0 190.0]	-0.306	26	FC6	1	non-prefered	erp23
[140.0 190.0]	-0.269	27	CP5	1	non-prefered	erp23
[140.0 190.0]	0.388	28	CP6	1	non-prefered	erp23
[140.0 190.0]	-0.773	1	Fp1	2	prefered	erp23
[140.0 190.0]	-1.126	2	Fp2	2	prefered	erp23
[140.0 190.0]	-0.346	3	F3	2	prefered	erp23
[140.0 190.0]	0.074	4	F4	2	prefered	erp23
[140.0 190.0]	-0.759	5	C3	2	prefered	erp23
[140.0 190.0]	-0.307	6	C4	2	prefered	erp23
[140.0 190.0]	-0.668	7	P3	2	prefered	erp23
[140.0 190.0]	-0.464	8	P4	2	prefered	erp23
[140.0 190.0]	-1.084	9	O1	2	prefered	erp23
[140.0 190.0]	1.068	10	O2	2	prefered	erp23
[140.0 190.0]	-0.256	11	F7	2	prefered	erp23
[140.0 190.0]	-0.307	12	F8	2	prefered	erp23
[140.0 190.0]	0.068	13	T7	2	prefered	erp23
[140.0 190.0]	-0.523	14	T8	2	prefered	erp23
[140.0 190.0]	0.137	15	P7	2	prefered	erp23
[140.0 190.0]	-0.183	16	P8	2	prefered	erp23
[140.0 190.0]	-0.742	17	Fz	2	prefered	erp23
[140.0 190.0]	-2.320	18	Cz	2	prefered	erp23
[140.0 190.0]	-0.940	19	Pz	2	prefered	erp23
[140.0 190.0]	1.189	20	Oz	2	prefered	erp23
[140.0 190.0]	-1.652	21	FC1	2	prefered	erp23
[140.0 190.0]	-1.123	22	FC2	2	prefered	erp23
[140.0 190.0]	-1.055	23	CP1	2	prefered	erp23
[140.0 190.0]	-0.264	24	CP2	2	prefered	erp23
[140.0 190.0]	-0.582	25	Fpz	2	prefered	erp23
[140.0 190.0]	-0.297	26	FC6	2	prefered	erp23
[140.0 190.0]	-0.541	27	CP5	2	prefered	erp23
[140.0 190.0]	0.356	28	CP6	2	prefered	erp23
