# Supplementary material for: The relationship between aesthetic preferences of people for ceramic tile design and neural responses: An event-related potential study
Source: Front Hum Neurosci. 2022 Nov 18;16:994195. doi: 10.3389/fnhum.2022.994195 (PMC9716562; doi:10.3389/fnhum.2022.994195)
Supplement: Supplementary file 2 [file Data_Sheet_2.ZIP › N100 data/subject-7-N100.txt]

worklat	value	chindex	chlabel	bini	binlabel	ERPset
[140.0 190.0]	-0.405	1	Fp1	1	non-prefered	erp24
[140.0 190.0]	-0.372	2	Fp2	1	non-prefered	erp24
[140.0 190.0]	0.130	3	F3	1	non-prefered	erp24
[140.0 190.0]	-0.144	4	F4	1	non-prefered	erp24
[140.0 190.0]	0.100	5	C3	1	non-prefered	erp24
[140.0 190.0]	0.023	6	C4	1	non-prefered	erp24
[140.0 190.0]	0.310	7	P3	1	non-prefered	erp24
[140.0 190.0]	1.013	8	P4	1	non-prefered	erp24
[140.0 190.0]	0.558	9	O1	1	non-prefered	erp24
[140.0 190.0]	0.634	10	O2	1	non-prefered	erp24
[140.0 190.0]	-0.444	11	F7	1	non-prefered	erp24
[140.0 190.0]	-0.272	12	F8	1	non-prefered	erp24
[140.0 190.0]	0.130	13	T7	1	non-prefered	erp24
[140.0 190.0]	0.258	14	T8	1	non-prefered	erp24
[140.0 190.0]	0.328	15	P7	1	non-prefered	erp24
[140.0 190.0]	0.706	16	P8	1	non-prefered	erp24
[140.0 190.0]	0.105	17	Fz	1	non-prefered	erp24
[140.0 190.0]	0.090	18	Cz	1	non-prefered	erp24
[140.0 190.0]	0.601	19	Pz	1	non-prefered	erp24
[140.0 190.0]	0.651	20	Oz	1	non-prefered	erp24
[140.0 190.0]	0.298	21	FC1	1	non-prefered	erp24
[140.0 190.0]	0.112	22	FC2	1	non-prefered	erp24
[140.0 190.0]	0.165	23	CP1	1	non-prefered	erp24
[140.0 190.0]	0.188	24	CP2	1	non-prefered	erp24
[140.0 190.0]	-0.437	25	Fpz	1	non-prefered	erp24
[140.0 190.0]	-0.075	26	FC6	1	non-prefered	erp24
[140.0 190.0]	0.248	27	CP5	1	non-prefered	erp24
[140.0 190.0]	0.678	28	CP6	1	non-prefered	erp24
[140.0 190.0]	-0.384	1	Fp1	2	prefered	erp24
[140.0 190.0]	-0.251	2	Fp2	2	prefered	erp24
[140.0 190.0]	-0.270	3	F3	2	prefered	erp24
[140.0 190.0]	0.500	4	F4	2	prefered	erp24
[140.0 190.0]	-0.144	5	C3	2	prefered	erp24
[140.0 190.0]	0.406	6	C4	2	prefered	erp24
[140.0 190.0]	-0.364	7	P3	2	prefered	erp24
[140.0 190.0]	0.039	8	P4	2	prefered	erp24
[140.0 190.0]	-0.790	9	O1	2	prefered	erp24
[140.0 190.0]	-0.395	10	O2	2	prefered	erp24
[140.0 190.0]	-0.077	11	F7	2	prefered	erp24
[140.0 190.0]	0.496	12	F8	2	prefered	erp24
[140.0 190.0]	-0.037	13	T7	2	prefered	erp24
[140.0 190.0]	0.559	14	T8	2	prefered	erp24
[140.0 190.0]	-0.922	15	P7	2	prefered	erp24
[140.0 190.0]	0.265	16	P8	2	prefered	erp24
[140.0 190.0]	0.130	17	Fz	2	prefered	erp24
[140.0 190.0]	-0.306	18	Cz	2	prefered	erp24
[140.0 190.0]	-0.436	19	Pz	2	prefered	erp24
[140.0 190.0]	-0.404	20	Oz	2	prefered	erp24
[140.0 190.0]	-0.156	21	FC1	2	prefered	erp24
[140.0 190.0]	0.224	22	FC2	2	prefered	erp24
[140.0 190.0]	-0.124	23	CP1	2	prefered	erp24
[140.0 190.0]	0.081	24	CP2	2	prefered	erp24
[140.0 190.0]	-0.291	25	Fpz	2	prefered	erp24
[140.0 190.0]	0.390	26	FC6	2	prefered	erp24
[140.0 190.0]	-0.217	27	CP5	2	prefered	erp24
[140.0 190.0]	0.291	28	CP6	2	prefered	erp24
