# Supplementary material for: The relationship between aesthetic preferences of people for ceramic tile design and neural responses: An event-related potential study
Source: Front Hum Neurosci. 2022 Nov 18;16:994195. doi: 10.3389/fnhum.2022.994195 (PMC9716562; doi:10.3389/fnhum.2022.994195)
Supplement: Supplementary file 2 [file Data_Sheet_2.ZIP › N100 data/subject-8-N100.txt]

worklat	value	chindex	chlabel	bini	binlabel	ERPset
[140.0 190.0]	-7.189	1	Fp1	1	non-prefered	erp28
[140.0 190.0]	-6.192	2	Fp2	1	non-prefered	erp28
[140.0 190.0]	-4.203	3	F3	1	non-prefered	erp28
[140.0 190.0]	-3.877	4	F4	1	non-prefered	erp28
[140.0 190.0]	-2.998	5	C3	1	non-prefered	erp28
[140.0 190.0]	-2.692	6	C4	1	non-prefered	erp28
[140.0 190.0]	-0.603	7	P3	1	non-prefered	erp28
[140.0 190.0]	1.033	8	P4	1	non-prefered	erp28
[140.0 190.0]	2.567	9	O1	1	non-prefered	erp28
[140.0 190.0]	2.649	10	O2	1	non-prefered	erp28
[140.0 190.0]	-3.508	11	F7	1	non-prefered	erp28
[140.0 190.0]	-4.141	12	F8	1	non-prefered	erp28
[140.0 190.0]	-0.686	13	T7	1	non-prefered	erp28
[140.0 190.0]	-1.103	14	T8	1	non-prefered	erp28
[140.0 190.0]	3.512	15	P7	1	non-prefered	erp28
[140.0 190.0]	4.486	16	P8	1	non-prefered	erp28
[140.0 190.0]	-4.863	17	Fz	1	non-prefered	erp28
[140.0 190.0]	-4.104	18	Cz	1	non-prefered	erp28
[140.0 190.0]	-2.766	19	Pz	1	non-prefered	erp28
[140.0 190.0]	1.743	20	Oz	1	non-prefered	erp28
[140.0 190.0]	-4.277	21	FC1	1	non-prefered	erp28
[140.0 190.0]	-4.338	22	FC2	1	non-prefered	erp28
[140.0 190.0]	-2.700	23	CP1	1	non-prefered	erp28
[140.0 190.0]	-2.641	24	CP2	1	non-prefered	erp28
[140.0 190.0]	-7.237	25	Fpz	1	non-prefered	erp28
[140.0 190.0]	-2.954	26	FC6	1	non-prefered	erp28
[140.0 190.0]	0.081	27	CP5	1	non-prefered	erp28
[140.0 190.0]	0.453	28	CP6	1	non-prefered	erp28
[140.0 190.0]	-6.166	1	Fp1	2	prefered	erp28
[140.0 190.0]	-5.194	2	Fp2	2	prefered	erp28
[140.0 190.0]	-4.060	3	F3	2	prefered	erp28
[140.0 190.0]	-3.691	4	F4	2	prefered	erp28
[140.0 190.0]	-2.992	5	C3	2	prefered	erp28
[140.0 190.0]	-2.613	6	C4	2	prefered	erp28
[140.0 190.0]	-0.180	7	P3	2	prefered	erp28
[140.0 190.0]	1.626	8	P4	2	prefered	erp28
[140.0 190.0]	2.093	9	O1	2	prefered	erp28
[140.0 190.0]	2.443	10	O2	2	prefered	erp28
[140.0 190.0]	-3.901	11	F7	2	prefered	erp28
[140.0 190.0]	-3.121	12	F8	2	prefered	erp28
[140.0 190.0]	-0.711	13	T7	2	prefered	erp28
[140.0 190.0]	-0.373	14	T8	2	prefered	erp28
[140.0 190.0]	3.538	15	P7	2	prefered	erp28
[140.0 190.0]	4.382	16	P8	2	prefered	erp28
[140.0 190.0]	-4.766	17	Fz	2	prefered	erp28
[140.0 190.0]	-4.177	18	Cz	2	prefered	erp28
[140.0 190.0]	-2.111	19	Pz	2	prefered	erp28
[140.0 190.0]	1.675	20	Oz	2	prefered	erp28
[140.0 190.0]	-4.436	21	FC1	2	prefered	erp28
[140.0 190.0]	-4.386	22	FC2	2	prefered	erp28
[140.0 190.0]	-2.361	23	CP1	2	prefered	erp28
[140.0 190.0]	-2.249	24	CP2	2	prefered	erp28
[140.0 190.0]	-6.166	25	Fpz	2	prefered	erp28
[140.0 190.0]	-2.392	26	FC6	2	prefered	erp28
[140.0 190.0]	0.483	27	CP5	2	prefered	erp28
[140.0 190.0]	0.940	28	CP6	2	prefered	erp28
