# Supplementary material for: The relationship between aesthetic preferences of people for ceramic tile design and neural responses: An event-related potential study
Source: Front Hum Neurosci. 2022 Nov 18;16:994195. doi: 10.3389/fnhum.2022.994195 (PMC9716562; doi:10.3389/fnhum.2022.994195)
Supplement: Supplementary file 2 [file Data_Sheet_2.ZIP › N100 data/subject-9-N100.txt]

worklat	value	chindex	chlabel	bini	binlabel	ERPset
[140.0 190.0]	-4.285	1	Fp1	1	non-prefered	erp30
[140.0 190.0]	-3.428	2	Fp2	1	non-prefered	erp30
[140.0 190.0]	-1.617	3	F3	1	non-prefered	erp30
[140.0 190.0]	-1.687	4	F4	1	non-prefered	erp30
[140.0 190.0]	0.196	5	C3	1	non-prefered	erp30
[140.0 190.0]	0.642	6	C4	1	non-prefered	erp30
[140.0 190.0]	6.661	7	P3	1	non-prefered	erp30
[140.0 190.0]	4.747	8	P4	1	non-prefered	erp30
[140.0 190.0]	2.051	9	O1	1	non-prefered	erp30
[140.0 190.0]	2.284	10	O2	1	non-prefered	erp30
[140.0 190.0]	-1.324	11	F7	1	non-prefered	erp30
[140.0 190.0]	-2.346	12	F8	1	non-prefered	erp30
[140.0 190.0]	-1.196	13	T7	1	non-prefered	erp30
[140.0 190.0]	-0.709	14	T8	1	non-prefered	erp30
[140.0 190.0]	0.916	15	P7	1	non-prefered	erp30
[140.0 190.0]	3.037	16	P8	1	non-prefered	erp30
[140.0 190.0]	-3.335	17	Fz	1	non-prefered	erp30
[140.0 190.0]	-0.659	18	Cz	1	non-prefered	erp30
[140.0 190.0]	1.557	19	Pz	1	non-prefered	erp30
[140.0 190.0]	2.018	20	Oz	1	non-prefered	erp30
[140.0 190.0]	-1.758	21	FC1	1	non-prefered	erp30
[140.0 190.0]	-1.670	22	FC2	1	non-prefered	erp30
[140.0 190.0]	3.317	23	CP1	1	non-prefered	erp30
[140.0 190.0]	1.375	24	CP2	1	non-prefered	erp30
[140.0 190.0]	-3.797	25	Fpz	1	non-prefered	erp30
[140.0 190.0]	-1.856	26	FC6	1	non-prefered	erp30
[140.0 190.0]	1.076	27	CP5	1	non-prefered	erp30
[140.0 190.0]	2.553	28	CP6	1	non-prefered	erp30
[140.0 190.0]	-3.520	1	Fp1	2	prefered	erp30
[140.0 190.0]	-2.332	2	Fp2	2	prefered	erp30
[140.0 190.0]	-0.645	3	F3	2	prefered	erp30
[140.0 190.0]	-1.599	4	F4	2	prefered	erp30
[140.0 190.0]	0.779	5	C3	2	prefered	erp30
[140.0 190.0]	0.666	6	C4	2	prefered	erp30
[140.0 190.0]	8.168	7	P3	2	prefered	erp30
[140.0 190.0]	6.882	8	P4	2	prefered	erp30
[140.0 190.0]	4.273	9	O1	2	prefered	erp30
[140.0 190.0]	4.347	10	O2	2	prefered	erp30
[140.0 190.0]	-1.482	11	F7	2	prefered	erp30
[140.0 190.0]	-1.829	12	F8	2	prefered	erp30
[140.0 190.0]	-0.677	13	T7	2	prefered	erp30
[140.0 190.0]	0.156	14	T8	2	prefered	erp30
[140.0 190.0]	3.057	15	P7	2	prefered	erp30
[140.0 190.0]	3.474	16	P8	2	prefered	erp30
[140.0 190.0]	-0.358	17	Fz	2	prefered	erp30
[140.0 190.0]	0.691	18	Cz	2	prefered	erp30
[140.0 190.0]	4.961	19	Pz	2	prefered	erp30
[140.0 190.0]	4.340	20	Oz	2	prefered	erp30
[140.0 190.0]	-0.105	21	FC1	2	prefered	erp30
[140.0 190.0]	-0.343	22	FC2	2	prefered	erp30
[140.0 190.0]	3.829	23	CP1	2	prefered	erp30
[140.0 190.0]	2.684	24	CP2	2	prefered	erp30
[140.0 190.0]	-2.813	25	Fpz	2	prefered	erp30
[140.0 190.0]	-1.329	26	FC6	2	prefered	erp30
[140.0 190.0]	2.383	27	CP5	2	prefered	erp30
[140.0 190.0]	2.204	28	CP6	2	prefered	erp30
