# Supplementary material for: The relationship between aesthetic preferences of people for ceramic tile design and neural responses: An event-related potential study
Source: Front Hum Neurosci. 2022 Nov 18;16:994195. doi: 10.3389/fnhum.2022.994195 (PMC9716562; doi:10.3389/fnhum.2022.994195)
Supplement: Supplementary file 3 [file Data_Sheet_3.ZIP]

Archive with 18 entries (17 files):
- P200 data/
- P200 data/ANOVA(P200-P3,P4,Pz).xlsx
- P200 data/subject-1-P200.txt
- P200 data/subject-10-P200.txt
- P200 data/subject-11-P200.txt
- P200 data/subject-12-P200.txt
- P200 data/subject-13-P200.txt
- P200 data/subject-14-P200.txt
- P200 data/subject-15-P200.txt
- P200 data/subject-16-P200.txt
- P200 data/subject-2-P200.txt
- P200 data/subject-3-P200.txt
- P200 data/subject-4-P200.txt
- P200 data/subject-5-P200.txt
- P200 data/subject-6-P200.txt
- P200 data/subject-7-P200.txt
- P200 data/subject-8-P200.txt
- P200 data/subject-9-P200.txt
