# Supplementary material for: The relationship between aesthetic preferences of people for ceramic tile design and neural responses: An event-related potential study
Source: Front Hum Neurosci. 2022 Nov 18;16:994195. doi: 10.3389/fnhum.2022.994195 (PMC9716562; doi:10.3389/fnhum.2022.994195)
Supplement: Supplementary file 3 [file Data_Sheet_3.ZIP › P200 data/ANOVA(P200-P3,P4,Pz).xlsx]

## Sheet: Sheet1
Subject	Disliked-P3	Disliked-P4	Disliked-Pz	Liked-P3	Liked-P4	Liked-Pz
1	7.415	9.097	3.823	5.83	7.635	2.197
2	-0.527	-0.515	0.099	-0.048	0.664	0.44
3	2.034	1.904	2.114	-0.892	-1.318	-1.368
4	-1.107	-1.056	-0.156	-2.924	-2.478	-1.553
5	2.77	1.473	0.298	3.133	1.734	-0.107
6	-0.863	0.218	-1.151	-1.291	-0.706	-1.804
7	0.248	0.561	0.074	-0.084	-0.126	-0.492
8	-0.41	0.696	-2.851	-0.176	1.964	-1.784
9	13.575	16.251	4.902	14.678	11.843	8.647
10	2.117	2.898	-0.348	2.085	2.19	0.181
11	-1.013	-1.111	-0.421	-0.131	-0.734	0.254
12	0.823	0.458	2.103	0.639	-1.273	1.251
13	4.661	6.226	4.008	3.872	5.027	2.991
14	2.453	2.019	2.959	1.027	-0.149	1.721
15	-0.315	0.376	-0.664	-0.233	0.369	-0.507
16	1.046	0.522	1.325	-0.161	-0.126	0.298
