# Supplementary material for: The relationship between aesthetic preferences of people for ceramic tile design and neural responses: An event-related potential study
Source: Front Hum Neurosci. 2022 Nov 18;16:994195. doi: 10.3389/fnhum.2022.994195 (PMC9716562; doi:10.3389/fnhum.2022.994195)
Supplement: Supplementary file 3 [file Data_Sheet_3.ZIP › P200 data/subject-1-P200.txt]

worklat	value	chindex	chlabel	bini	binlabel	ERPset
[190.0 250.0]	-5.590	1	Fp1	1	non-prefered	erp14
[190.0 250.0]	-5.826	2	Fp2	1	non-prefered	erp14
[190.0 250.0]	-4.894	3	F3	1	non-prefered	erp14
[190.0 250.0]	-5.652	4	F4	1	non-prefered	erp14
[190.0 250.0]	-2.209	5	C3	1	non-prefered	erp14
[190.0 250.0]	-2.322	6	C4	1	non-prefered	erp14
[190.0 250.0]	7.415	7	P3	1	non-prefered	erp14
[190.0 250.0]	9.097	8	P4	1	non-prefered	erp14
[190.0 250.0]	10.028	9	O1	1	non-prefered	erp14
[190.0 250.0]	9.175	10	O2	1	non-prefered	erp14
[190.0 250.0]	-2.302	11	F7	1	non-prefered	erp14
[190.0 250.0]	-5.476	12	F8	1	non-prefered	erp14
[190.0 250.0]	-0.412	13	T7	1	non-prefered	erp14
[190.0 250.0]	-0.471	14	T8	1	non-prefered	erp14
[190.0 250.0]	9.289	15	P7	1	non-prefered	erp14
[190.0 250.0]	8.265	16	P8	1	non-prefered	erp14
[190.0 250.0]	-6.056	17	Fz	1	non-prefered	erp14
[190.0 250.0]	-3.215	18	Cz	1	non-prefered	erp14
[190.0 250.0]	3.823	19	Pz	1	non-prefered	erp14
[190.0 250.0]	8.684	20	Oz	1	non-prefered	erp14
[190.0 250.0]	-5.077	21	FC1	1	non-prefered	erp14
[190.0 250.0]	-5.202	22	FC2	1	non-prefered	erp14
[190.0 250.0]	0.591	23	CP1	1	non-prefered	erp14
[190.0 250.0]	1.414	24	CP2	1	non-prefered	erp14
[190.0 250.0]	-5.967	25	Fpz	1	non-prefered	erp14
[190.0 250.0]	-4.848	26	FC6	1	non-prefered	erp14
[190.0 250.0]	3.471	27	CP5	1	non-prefered	erp14
[190.0 250.0]	2.957	28	CP6	1	non-prefered	erp14
[190.0 250.0]	-5.878	1	Fp1	2	prefered	erp14
[190.0 250.0]	-6.925	2	Fp2	2	prefered	erp14
[190.0 250.0]	-5.915	3	F3	2	prefered	erp14
[190.0 250.0]	-6.532	4	F4	2	prefered	erp14
[190.0 250.0]	-3.088	5	C3	2	prefered	erp14
[190.0 250.0]	-3.220	6	C4	2	prefered	erp14
[190.0 250.0]	5.830	7	P3	2	prefered	erp14
[190.0 250.0]	7.635	8	P4	2	prefered	erp14
[190.0 250.0]	9.614	9	O1	2	prefered	erp14
[190.0 250.0]	8.084	10	O2	2	prefered	erp14
[190.0 250.0]	-3.253	11	F7	2	prefered	erp14
[190.0 250.0]	-5.272	12	F8	2	prefered	erp14
[190.0 250.0]	-0.429	13	T7	2	prefered	erp14
[190.0 250.0]	-0.987	14	T8	2	prefered	erp14
[190.0 250.0]	7.906	15	P7	2	prefered	erp14
[190.0 250.0]	7.367	16	P8	2	prefered	erp14
[190.0 250.0]	-7.638	17	Fz	2	prefered	erp14
[190.0 250.0]	-5.112	18	Cz	2	prefered	erp14
[190.0 250.0]	2.197	19	Pz	2	prefered	erp14
[190.0 250.0]	7.824	20	Oz	2	prefered	erp14
[190.0 250.0]	-6.581	21	FC1	2	prefered	erp14
[190.0 250.0]	-6.578	22	FC2	2	prefered	erp14
[190.0 250.0]	-0.797	23	CP1	2	prefered	erp14
[190.0 250.0]	-0.339	24	CP2	2	prefered	erp14
[190.0 250.0]	-6.463	25	Fpz	2	prefered	erp14
[190.0 250.0]	-5.116	26	FC6	2	prefered	erp14
[190.0 250.0]	2.416	27	CP5	2	prefered	erp14
[190.0 250.0]	2.023	28	CP6	2	prefered	erp14
