# Supplementary material for: The relationship between aesthetic preferences of people for ceramic tile design and neural responses: An event-related potential study
Source: Front Hum Neurosci. 2022 Nov 18;16:994195. doi: 10.3389/fnhum.2022.994195 (PMC9716562; doi:10.3389/fnhum.2022.994195)
Supplement: Supplementary file 3 [file Data_Sheet_3.ZIP › P200 data/subject-10-P200.txt]

worklat	value	chindex	chlabel	bini	binlabel	ERPset
[190.0 250.0]	-3.048	1	Fp1	1	non-prefered	erp31
[190.0 250.0]	-2.668	2	Fp2	1	non-prefered	erp31
[190.0 250.0]	-2.549	3	F3	1	non-prefered	erp31
[190.0 250.0]	-1.524	4	F4	1	non-prefered	erp31
[190.0 250.0]	-2.521	5	C3	1	non-prefered	erp31
[190.0 250.0]	-2.286	6	C4	1	non-prefered	erp31
[190.0 250.0]	2.117	7	P3	1	non-prefered	erp31
[190.0 250.0]	2.898	8	P4	1	non-prefered	erp31
[190.0 250.0]	4.821	9	O1	1	non-prefered	erp31
[190.0 250.0]	6.133	10	O2	1	non-prefered	erp31
[190.0 250.0]	-2.523	11	F7	1	non-prefered	erp31
[190.0 250.0]	-1.795	12	F8	1	non-prefered	erp31
[190.0 250.0]	0.570	13	T7	1	non-prefered	erp31
[190.0 250.0]	-1.148	14	T8	1	non-prefered	erp31
[190.0 250.0]	2.967	15	P7	1	non-prefered	erp31
[190.0 250.0]	4.658	16	P8	1	non-prefered	erp31
[190.0 250.0]	-3.031	17	Fz	1	non-prefered	erp31
[190.0 250.0]	-2.457	18	Cz	1	non-prefered	erp31
[190.0 250.0]	-0.348	19	Pz	1	non-prefered	erp31
[190.0 250.0]	4.098	20	Oz	1	non-prefered	erp31
[190.0 250.0]	-3.155	21	FC1	1	non-prefered	erp31
[190.0 250.0]	-2.618	22	FC2	1	non-prefered	erp31
[190.0 250.0]	-1.197	23	CP1	1	non-prefered	erp31
[190.0 250.0]	-1.337	24	CP2	1	non-prefered	erp31
[190.0 250.0]	-3.334	25	Fpz	1	non-prefered	erp31
[190.0 250.0]	-1.939	26	FC6	1	non-prefered	erp31
[190.0 250.0]	-0.729	27	CP5	1	non-prefered	erp31
[190.0 250.0]	0.305	28	CP6	1	non-prefered	erp31
[190.0 250.0]	-3.338	1	Fp1	2	prefered	erp31
[190.0 250.0]	-3.455	2	Fp2	2	prefered	erp31
[190.0 250.0]	-2.761	3	F3	2	prefered	erp31
[190.0 250.0]	-1.779	4	F4	2	prefered	erp31
[190.0 250.0]	-2.381	5	C3	2	prefered	erp31
[190.0 250.0]	-1.505	6	C4	2	prefered	erp31
[190.0 250.0]	2.085	7	P3	2	prefered	erp31
[190.0 250.0]	2.190	8	P4	2	prefered	erp31
[190.0 250.0]	5.836	9	O1	2	prefered	erp31
[190.0 250.0]	5.910	10	O2	2	prefered	erp31
[190.0 250.0]	-2.884	11	F7	2	prefered	erp31
[190.0 250.0]	-2.308	12	F8	2	prefered	erp31
[190.0 250.0]	0.131	13	T7	2	prefered	erp31
[190.0 250.0]	-1.182	14	T8	2	prefered	erp31
[190.0 250.0]	2.358	15	P7	2	prefered	erp31
[190.0 250.0]	3.686	16	P8	2	prefered	erp31
[190.0 250.0]	-3.027	17	Fz	2	prefered	erp31
[190.0 250.0]	-2.578	18	Cz	2	prefered	erp31
[190.0 250.0]	0.181	19	Pz	2	prefered	erp31
[190.0 250.0]	5.242	20	Oz	2	prefered	erp31
[190.0 250.0]	-2.816	21	FC1	2	prefered	erp31
[190.0 250.0]	-2.297	22	FC2	2	prefered	erp31
[190.0 250.0]	-1.508	23	CP1	2	prefered	erp31
[190.0 250.0]	-0.916	24	CP2	2	prefered	erp31
[190.0 250.0]	-3.994	25	Fpz	2	prefered	erp31
[190.0 250.0]	-1.707	26	FC6	2	prefered	erp31
[190.0 250.0]	-0.787	27	CP5	2	prefered	erp31
[190.0 250.0]	0.184	28	CP6	2	prefered	erp31
