# Supplementary material for: The relationship between aesthetic preferences of people for ceramic tile design and neural responses: An event-related potential study
Source: Front Hum Neurosci. 2022 Nov 18;16:994195. doi: 10.3389/fnhum.2022.994195 (PMC9716562; doi:10.3389/fnhum.2022.994195)
Supplement: Supplementary file 3 [file Data_Sheet_3.ZIP › P200 data/subject-11-P200.txt]

worklat	value	chindex	chlabel	bini	binlabel	ERPset
[190.0 250.0]	2.604	1	Fp1	1	non-prefered	erp32
[190.0 250.0]	3.047	2	Fp2	1	non-prefered	erp32
[190.0 250.0]	2.131	3	F3	1	non-prefered	erp32
[190.0 250.0]	2.357	4	F4	1	non-prefered	erp32
[190.0 250.0]	0.952	5	C3	1	non-prefered	erp32
[190.0 250.0]	1.518	6	C4	1	non-prefered	erp32
[190.0 250.0]	-1.013	7	P3	1	non-prefered	erp32
[190.0 250.0]	-1.111	8	P4	1	non-prefered	erp32
[190.0 250.0]	-2.378	9	O1	1	non-prefered	erp32
[190.0 250.0]	-2.180	10	O2	1	non-prefered	erp32
[190.0 250.0]	2.024	11	F7	1	non-prefered	erp32
[190.0 250.0]	2.365	12	F8	1	non-prefered	erp32
[190.0 250.0]	0.272	13	T7	1	non-prefered	erp32
[190.0 250.0]	1.015	14	T8	1	non-prefered	erp32
[190.0 250.0]	-2.042	15	P7	1	non-prefered	erp32
[190.0 250.0]	-1.314	16	P8	1	non-prefered	erp32
[190.0 250.0]	2.451	17	Fz	1	non-prefered	erp32
[190.0 250.0]	1.475	18	Cz	1	non-prefered	erp32
[190.0 250.0]	-0.421	19	Pz	1	non-prefered	erp32
[190.0 250.0]	-2.720	20	Oz	1	non-prefered	erp32
[190.0 250.0]	1.757	21	FC1	1	non-prefered	erp32
[190.0 250.0]	2.249	22	FC2	1	non-prefered	erp32
[190.0 250.0]	0.300	23	CP1	1	non-prefered	erp32
[190.0 250.0]	0.526	24	CP2	1	non-prefered	erp32
[190.0 250.0]	3.055	25	Fpz	1	non-prefered	erp32
[190.0 250.0]	2.127	26	FC6	1	non-prefered	erp32
[190.0 250.0]	-0.391	27	CP5	1	non-prefered	erp32
[190.0 250.0]	0.315	28	CP6	1	non-prefered	erp32
[190.0 250.0]	2.875	1	Fp1	2	prefered	erp32
[190.0 250.0]	2.685	2	Fp2	2	prefered	erp32
[190.0 250.0]	2.155	3	F3	2	prefered	erp32
[190.0 250.0]	2.020	4	F4	2	prefered	erp32
[190.0 250.0]	1.509	5	C3	2	prefered	erp32
[190.0 250.0]	1.923	6	C4	2	prefered	erp32
[190.0 250.0]	-0.131	7	P3	2	prefered	erp32
[190.0 250.0]	-0.734	8	P4	2	prefered	erp32
[190.0 250.0]	-2.243	9	O1	2	prefered	erp32
[190.0 250.0]	-1.757	10	O2	2	prefered	erp32
[190.0 250.0]	2.033	11	F7	2	prefered	erp32
[190.0 250.0]	1.854	12	F8	2	prefered	erp32
[190.0 250.0]	1.167	13	T7	2	prefered	erp32
[190.0 250.0]	0.581	14	T8	2	prefered	erp32
[190.0 250.0]	-0.928	15	P7	2	prefered	erp32
[190.0 250.0]	-0.870	16	P8	2	prefered	erp32
[190.0 250.0]	1.917	17	Fz	2	prefered	erp32
[190.0 250.0]	2.190	18	Cz	2	prefered	erp32
[190.0 250.0]	0.254	19	Pz	2	prefered	erp32
[190.0 250.0]	-1.492	20	Oz	2	prefered	erp32
[190.0 250.0]	1.981	21	FC1	2	prefered	erp32
[190.0 250.0]	2.012	22	FC2	2	prefered	erp32
[190.0 250.0]	1.297	23	CP1	2	prefered	erp32
[190.0 250.0]	0.993	24	CP2	2	prefered	erp32
[190.0 250.0]	2.859	25	Fpz	2	prefered	erp32
[190.0 250.0]	1.753	26	FC6	2	prefered	erp32
[190.0 250.0]	0.522	27	CP5	2	prefered	erp32
[190.0 250.0]	0.644	28	CP6	2	prefered	erp32
