# Supplementary material for: The relationship between aesthetic preferences of people for ceramic tile design and neural responses: An event-related potential study
Source: Front Hum Neurosci. 2022 Nov 18;16:994195. doi: 10.3389/fnhum.2022.994195 (PMC9716562; doi:10.3389/fnhum.2022.994195)
Supplement: Supplementary file 3 [file Data_Sheet_3.ZIP › P200 data/subject-12-P200.txt]

worklat	value	chindex	chlabel	bini	binlabel	ERPset
[190.0 250.0]	1.042	1	Fp1	1	non-prefered	erp34
[190.0 250.0]	0.944	2	Fp2	1	non-prefered	erp34
[190.0 250.0]	3.234	3	F3	1	non-prefered	erp34
[190.0 250.0]	2.546	4	F4	1	non-prefered	erp34
[190.0 250.0]	3.134	5	C3	1	non-prefered	erp34
[190.0 250.0]	2.309	6	C4	1	non-prefered	erp34
[190.0 250.0]	0.823	7	P3	1	non-prefered	erp34
[190.0 250.0]	0.458	8	P4	1	non-prefered	erp34
[190.0 250.0]	-2.487	9	O1	1	non-prefered	erp34
[190.0 250.0]	-1.950	10	O2	1	non-prefered	erp34
[190.0 250.0]	1.495	11	F7	1	non-prefered	erp34
[190.0 250.0]	0.677	12	F8	1	non-prefered	erp34
[190.0 250.0]	0.305	13	T7	1	non-prefered	erp34
[190.0 250.0]	0.063	14	T8	1	non-prefered	erp34
[190.0 250.0]	-1.821	15	P7	1	non-prefered	erp34
[190.0 250.0]	-3.551	16	P8	1	non-prefered	erp34
[190.0 250.0]	4.087	17	Fz	1	non-prefered	erp34
[190.0 250.0]	4.501	18	Cz	1	non-prefered	erp34
[190.0 250.0]	2.103	19	Pz	1	non-prefered	erp34
[190.0 250.0]	-1.753	20	Oz	1	non-prefered	erp34
[190.0 250.0]	4.180	21	FC1	1	non-prefered	erp34
[190.0 250.0]	3.726	22	FC2	1	non-prefered	erp34
[190.0 250.0]	3.149	23	CP1	1	non-prefered	erp34
[190.0 250.0]	2.697	24	CP2	1	non-prefered	erp34
[190.0 250.0]	1.886	25	Fpz	1	non-prefered	erp34
[190.0 250.0]	1.978	26	FC6	1	non-prefered	erp34
[190.0 250.0]	1.088	27	CP5	1	non-prefered	erp34
[190.0 250.0]	0.205	28	CP6	1	non-prefered	erp34
[190.0 250.0]	1.750	1	Fp1	2	prefered	erp34
[190.0 250.0]	2.591	2	Fp2	2	prefered	erp34
[190.0 250.0]	3.600	3	F3	2	prefered	erp34
[190.0 250.0]	3.760	4	F4	2	prefered	erp34
[190.0 250.0]	3.035	5	C3	2	prefered	erp34
[190.0 250.0]	1.793	6	C4	2	prefered	erp34
[190.0 250.0]	0.639	7	P3	2	prefered	erp34
[190.0 250.0]	-1.273	8	P4	2	prefered	erp34
[190.0 250.0]	-2.491	9	O1	2	prefered	erp34
[190.0 250.0]	-2.968	10	O2	2	prefered	erp34
[190.0 250.0]	1.892	11	F7	2	prefered	erp34
[190.0 250.0]	1.814	12	F8	2	prefered	erp34
[190.0 250.0]	1.116	13	T7	2	prefered	erp34
[190.0 250.0]	-0.548	14	T8	2	prefered	erp34
[190.0 250.0]	-1.911	15	P7	2	prefered	erp34
[190.0 250.0]	-4.850	16	P8	2	prefered	erp34
[190.0 250.0]	4.042	17	Fz	2	prefered	erp34
[190.0 250.0]	3.284	18	Cz	2	prefered	erp34
[190.0 250.0]	1.251	19	Pz	2	prefered	erp34
[190.0 250.0]	-2.099	20	Oz	2	prefered	erp34
[190.0 250.0]	3.800	21	FC1	2	prefered	erp34
[190.0 250.0]	3.710	22	FC2	2	prefered	erp34
[190.0 250.0]	2.621	23	CP1	2	prefered	erp34
[190.0 250.0]	1.426	24	CP2	2	prefered	erp34
[190.0 250.0]	2.602	25	Fpz	2	prefered	erp34
[190.0 250.0]	2.006	26	FC6	2	prefered	erp34
[190.0 250.0]	1.075	27	CP5	2	prefered	erp34
[190.0 250.0]	-0.905	28	CP6	2	prefered	erp34
