# Supplementary material for: The relationship between aesthetic preferences of people for ceramic tile design and neural responses: An event-related potential study
Source: Front Hum Neurosci. 2022 Nov 18;16:994195. doi: 10.3389/fnhum.2022.994195 (PMC9716562; doi:10.3389/fnhum.2022.994195)
Supplement: Supplementary file 3 [file Data_Sheet_3.ZIP › P200 data/subject-13-P200.txt]

worklat	value	chindex	chlabel	bini	binlabel	ERPset
[190.0 250.0]	-2.490	1	Fp1	1	non-prefered	erp18
[190.0 250.0]	-3.039	2	Fp2	1	non-prefered	erp18
[190.0 250.0]	-1.706	3	F3	1	non-prefered	erp18
[190.0 250.0]	-1.502	4	F4	1	non-prefered	erp18
[190.0 250.0]	0.254	5	C3	1	non-prefered	erp18
[190.0 250.0]	0.578	6	C4	1	non-prefered	erp18
[190.0 250.0]	4.661	7	P3	1	non-prefered	erp18
[190.0 250.0]	6.226	8	P4	1	non-prefered	erp18
[190.0 250.0]	6.800	9	O1	1	non-prefered	erp18
[190.0 250.0]	5.423	10	O2	1	non-prefered	erp18
[190.0 250.0]	-1.655	11	F7	1	non-prefered	erp18
[190.0 250.0]	-1.035	12	F8	1	non-prefered	erp18
[190.0 250.0]	-0.076	13	T7	1	non-prefered	erp18
[190.0 250.0]	1.247	14	T8	1	non-prefered	erp18
[190.0 250.0]	4.031	15	P7	1	non-prefered	erp18
[190.0 250.0]	7.084	16	P8	1	non-prefered	erp18
[190.0 250.0]	-2.039	17	Fz	1	non-prefered	erp18
[190.0 250.0]	-1.326	18	Cz	1	non-prefered	erp18
[190.0 250.0]	4.008	19	Pz	1	non-prefered	erp18
[190.0 250.0]	5.423	20	Oz	1	non-prefered	erp18
[190.0 250.0]	-1.252	21	FC1	1	non-prefered	erp18
[190.0 250.0]	-1.250	22	FC2	1	non-prefered	erp18
[190.0 250.0]	1.064	23	CP1	1	non-prefered	erp18
[190.0 250.0]	1.778	24	CP2	1	non-prefered	erp18
[190.0 250.0]	-3.030	25	Fpz	1	non-prefered	erp18
[190.0 250.0]	-0.040	26	FC6	1	non-prefered	erp18
[190.0 250.0]	2.073	27	CP5	1	non-prefered	erp18
[190.0 250.0]	3.764	28	CP6	1	non-prefered	erp18
[190.0 250.0]	-1.367	1	Fp1	2	prefered	erp18
[190.0 250.0]	-1.435	2	Fp2	2	prefered	erp18
[190.0 250.0]	-0.805	3	F3	2	prefered	erp18
[190.0 250.0]	-0.605	4	F4	2	prefered	erp18
[190.0 250.0]	0.904	5	C3	2	prefered	erp18
[190.0 250.0]	1.320	6	C4	2	prefered	erp18
[190.0 250.0]	3.872	7	P3	2	prefered	erp18
[190.0 250.0]	5.027	8	P4	2	prefered	erp18
[190.0 250.0]	4.848	9	O1	2	prefered	erp18
[190.0 250.0]	3.506	10	O2	2	prefered	erp18
[190.0 250.0]	-1.106	11	F7	2	prefered	erp18
[190.0 250.0]	-0.379	12	F8	2	prefered	erp18
[190.0 250.0]	0.423	13	T7	2	prefered	erp18
[190.0 250.0]	1.091	14	T8	2	prefered	erp18
[190.0 250.0]	3.662	15	P7	2	prefered	erp18
[190.0 250.0]	5.281	16	P8	2	prefered	erp18
[190.0 250.0]	-1.123	17	Fz	2	prefered	erp18
[190.0 250.0]	-0.060	18	Cz	2	prefered	erp18
[190.0 250.0]	2.991	19	Pz	2	prefered	erp18
[190.0 250.0]	3.503	20	Oz	2	prefered	erp18
[190.0 250.0]	-0.171	21	FC1	2	prefered	erp18
[190.0 250.0]	0.018	22	FC2	2	prefered	erp18
[190.0 250.0]	1.597	23	CP1	2	prefered	erp18
[190.0 250.0]	1.644	24	CP2	2	prefered	erp18
[190.0 250.0]	-1.784	25	Fpz	2	prefered	erp18
[190.0 250.0]	0.600	26	FC6	2	prefered	erp18
[190.0 250.0]	1.970	27	CP5	2	prefered	erp18
[190.0 250.0]	3.187	28	CP6	2	prefered	erp18
