# Supplementary material for: The relationship between aesthetic preferences of people for ceramic tile design and neural responses: An event-related potential study
Source: Front Hum Neurosci. 2022 Nov 18;16:994195. doi: 10.3389/fnhum.2022.994195 (PMC9716562; doi:10.3389/fnhum.2022.994195)
Supplement: Supplementary file 3 [file Data_Sheet_3.ZIP › P200 data/subject-14-P200.txt]

worklat	value	chindex	chlabel	bini	binlabel	ERPset
[190.0 250.0]	-0.651	1	Fp1	1	non-prefered	erp36
[190.0 250.0]	-0.369	2	Fp2	1	non-prefered	erp36
[190.0 250.0]	0.056	3	F3	1	non-prefered	erp36
[190.0 250.0]	-0.056	4	F4	1	non-prefered	erp36
[190.0 250.0]	0.471	5	C3	1	non-prefered	erp36
[190.0 250.0]	0.604	6	C4	1	non-prefered	erp36
[190.0 250.0]	2.453	7	P3	1	non-prefered	erp36
[190.0 250.0]	2.019	8	P4	1	non-prefered	erp36
[190.0 250.0]	3.708	9	O1	1	non-prefered	erp36
[190.0 250.0]	3.515	10	O2	1	non-prefered	erp36
[190.0 250.0]	0.060	11	F7	1	non-prefered	erp36
[190.0 250.0]	-1.398	12	F8	1	non-prefered	erp36
[190.0 250.0]	-0.109	13	T7	1	non-prefered	erp36
[190.0 250.0]	-0.299	14	T8	1	non-prefered	erp36
[190.0 250.0]	0.300	15	P7	1	non-prefered	erp36
[190.0 250.0]	0.271	16	P8	1	non-prefered	erp36
[190.0 250.0]	0.613	17	Fz	1	non-prefered	erp36
[190.0 250.0]	1.362	18	Cz	1	non-prefered	erp36
[190.0 250.0]	2.959	19	Pz	1	non-prefered	erp36
[190.0 250.0]	4.886	20	Oz	1	non-prefered	erp36
[190.0 250.0]	0.892	21	FC1	1	non-prefered	erp36
[190.0 250.0]	0.910	22	FC2	1	non-prefered	erp36
[190.0 250.0]	1.687	23	CP1	1	non-prefered	erp36
[190.0 250.0]	1.722	24	CP2	1	non-prefered	erp36
[190.0 250.0]	-0.665	25	Fpz	1	non-prefered	erp36
[190.0 250.0]	-0.203	26	FC6	1	non-prefered	erp36
[190.0 250.0]	0.428	27	CP5	1	non-prefered	erp36
[190.0 250.0]	0.646	28	CP6	1	non-prefered	erp36
[190.0 250.0]	-0.015	1	Fp1	2	prefered	erp36
[190.0 250.0]	-0.501	2	Fp2	2	prefered	erp36
[190.0 250.0]	-0.346	3	F3	2	prefered	erp36
[190.0 250.0]	-0.416	4	F4	2	prefered	erp36
[190.0 250.0]	0.028	5	C3	2	prefered	erp36
[190.0 250.0]	-0.141	6	C4	2	prefered	erp36
[190.0 250.0]	1.027	7	P3	2	prefered	erp36
[190.0 250.0]	-0.149	8	P4	2	prefered	erp36
[190.0 250.0]	2.597	9	O1	2	prefered	erp36
[190.0 250.0]	1.882	10	O2	2	prefered	erp36
[190.0 250.0]	0.463	11	F7	2	prefered	erp36
[190.0 250.0]	-0.438	12	F8	2	prefered	erp36
[190.0 250.0]	0.058	13	T7	2	prefered	erp36
[190.0 250.0]	-0.703	14	T8	2	prefered	erp36
[190.0 250.0]	-0.530	15	P7	2	prefered	erp36
[190.0 250.0]	-1.540	16	P8	2	prefered	erp36
[190.0 250.0]	-0.497	17	Fz	2	prefered	erp36
[190.0 250.0]	0.107	18	Cz	2	prefered	erp36
[190.0 250.0]	1.721	19	Pz	2	prefered	erp36
[190.0 250.0]	3.338	20	Oz	2	prefered	erp36
[190.0 250.0]	-0.136	21	FC1	2	prefered	erp36
[190.0 250.0]	-0.015	22	FC2	2	prefered	erp36
[190.0 250.0]	0.549	23	CP1	2	prefered	erp36
[190.0 250.0]	0.497	24	CP2	2	prefered	erp36
[190.0 250.0]	-0.955	25	Fpz	2	prefered	erp36
[190.0 250.0]	-0.474	26	FC6	2	prefered	erp36
[190.0 250.0]	-0.768	27	CP5	2	prefered	erp36
[190.0 250.0]	-0.591	28	CP6	2	prefered	erp36
