# Supplementary material for: The relationship between aesthetic preferences of people for ceramic tile design and neural responses: An event-related potential study
Source: Front Hum Neurosci. 2022 Nov 18;16:994195. doi: 10.3389/fnhum.2022.994195 (PMC9716562; doi:10.3389/fnhum.2022.994195)
Supplement: Supplementary file 3 [file Data_Sheet_3.ZIP › P200 data/subject-15-P200.txt]

worklat	value	chindex	chlabel	bini	binlabel	ERPset
[190.0 250.0]	-0.872	1	Fp1	1	non-prefered	erp39
[190.0 250.0]	-0.897	2	Fp2	1	non-prefered	erp39
[190.0 250.0]	-0.142	3	F3	1	non-prefered	erp39
[190.0 250.0]	0.442	4	F4	1	non-prefered	erp39
[190.0 250.0]	-0.139	5	C3	1	non-prefered	erp39
[190.0 250.0]	-0.104	6	C4	1	non-prefered	erp39
[190.0 250.0]	-0.315	7	P3	1	non-prefered	erp39
[190.0 250.0]	0.376	8	P4	1	non-prefered	erp39
[190.0 250.0]	0.106	9	O1	1	non-prefered	erp39
[190.0 250.0]	0.160	10	O2	1	non-prefered	erp39
[190.0 250.0]	-0.242	11	F7	1	non-prefered	erp39
[190.0 250.0]	0.038	12	F8	1	non-prefered	erp39
[190.0 250.0]	-0.151	13	T7	1	non-prefered	erp39
[190.0 250.0]	0.115	14	T8	1	non-prefered	erp39
[190.0 250.0]	0.037	15	P7	1	non-prefered	erp39
[190.0 250.0]	0.399	16	P8	1	non-prefered	erp39
[190.0 250.0]	0.021	17	Fz	1	non-prefered	erp39
[190.0 250.0]	-0.665	18	Cz	1	non-prefered	erp39
[190.0 250.0]	-0.664	19	Pz	1	non-prefered	erp39
[190.0 250.0]	0.046	20	Oz	1	non-prefered	erp39
[190.0 250.0]	-0.210	21	FC1	1	non-prefered	erp39
[190.0 250.0]	-0.142	22	FC2	1	non-prefered	erp39
[190.0 250.0]	-0.716	23	CP1	1	non-prefered	erp39
[190.0 250.0]	-0.406	24	CP2	1	non-prefered	erp39
[190.0 250.0]	-0.961	25	Fpz	1	non-prefered	erp39
[190.0 250.0]	0.107	26	FC6	1	non-prefered	erp39
[190.0 250.0]	-0.221	27	CP5	1	non-prefered	erp39
[190.0 250.0]	0.240	28	CP6	1	non-prefered	erp39
[190.0 250.0]	-2.613	1	Fp1	2	prefered	erp39
[190.0 250.0]	-2.407	2	Fp2	2	prefered	erp39
[190.0 250.0]	-1.784	3	F3	2	prefered	erp39
[190.0 250.0]	-1.370	4	F4	2	prefered	erp39
[190.0 250.0]	-1.586	5	C3	2	prefered	erp39
[190.0 250.0]	-0.846	6	C4	2	prefered	erp39
[190.0 250.0]	-0.233	7	P3	2	prefered	erp39
[190.0 250.0]	0.369	8	P4	2	prefered	erp39
[190.0 250.0]	-0.131	9	O1	2	prefered	erp39
[190.0 250.0]	0.240	10	O2	2	prefered	erp39
[190.0 250.0]	-1.257	11	F7	2	prefered	erp39
[190.0 250.0]	-0.526	12	F8	2	prefered	erp39
[190.0 250.0]	-0.954	13	T7	2	prefered	erp39
[190.0 250.0]	-0.192	14	T8	2	prefered	erp39
[190.0 250.0]	0.201	15	P7	2	prefered	erp39
[190.0 250.0]	1.177	16	P8	2	prefered	erp39
[190.0 250.0]	-1.792	17	Fz	2	prefered	erp39
[190.0 250.0]	-1.328	18	Cz	2	prefered	erp39
[190.0 250.0]	-0.507	19	Pz	2	prefered	erp39
[190.0 250.0]	0.670	20	Oz	2	prefered	erp39
[190.0 250.0]	-1.620	21	FC1	2	prefered	erp39
[190.0 250.0]	-1.450	22	FC2	2	prefered	erp39
[190.0 250.0]	-0.970	23	CP1	2	prefered	erp39
[190.0 250.0]	-0.955	24	CP2	2	prefered	erp39
[190.0 250.0]	-2.433	25	Fpz	2	prefered	erp39
[190.0 250.0]	-0.886	26	FC6	2	prefered	erp39
[190.0 250.0]	-0.722	27	CP5	2	prefered	erp39
[190.0 250.0]	0.188	28	CP6	2	prefered	erp39
