# Supplementary material for: The relationship between aesthetic preferences of people for ceramic tile design and neural responses: An event-related potential study
Source: Front Hum Neurosci. 2022 Nov 18;16:994195. doi: 10.3389/fnhum.2022.994195 (PMC9716562; doi:10.3389/fnhum.2022.994195)
Supplement: Supplementary file 3 [file Data_Sheet_3.ZIP › P200 data/subject-16-P200.txt]

worklat	value	chindex	chlabel	bini	binlabel	ERPset
[190.0 250.0]	-3.350	1	Fp1	1	non-prefered	erp47
[190.0 250.0]	-2.784	2	Fp2	1	non-prefered	erp47
[190.0 250.0]	-0.380	3	F3	1	non-prefered	erp47
[190.0 250.0]	-0.533	4	F4	1	non-prefered	erp47
[190.0 250.0]	1.110	5	C3	1	non-prefered	erp47
[190.0 250.0]	0.408	6	C4	1	non-prefered	erp47
[190.0 250.0]	1.046	7	P3	1	non-prefered	erp47
[190.0 250.0]	0.522	8	P4	1	non-prefered	erp47
[190.0 250.0]	0.401	9	O1	1	non-prefered	erp47
[190.0 250.0]	0.401	10	O2	1	non-prefered	erp47
[190.0 250.0]	-0.938	11	F7	1	non-prefered	erp47
[190.0 250.0]	-1.062	12	F8	1	non-prefered	erp47
[190.0 250.0]	0.443	13	T7	1	non-prefered	erp47
[190.0 250.0]	-0.226	14	T8	1	non-prefered	erp47
[190.0 250.0]	0.523	15	P7	1	non-prefered	erp47
[190.0 250.0]	-0.529	16	P8	1	non-prefered	erp47
[190.0 250.0]	-0.162	17	Fz	1	non-prefered	erp47
[190.0 250.0]	0.848	18	Cz	1	non-prefered	erp47
[190.0 250.0]	1.325	19	Pz	1	non-prefered	erp47
[190.0 250.0]	0.377	20	Oz	1	non-prefered	erp47
[190.0 250.0]	0.359	21	FC1	1	non-prefered	erp47
[190.0 250.0]	0.428	22	FC2	1	non-prefered	erp47
[190.0 250.0]	1.320	23	CP1	1	non-prefered	erp47
[190.0 250.0]	0.981	24	CP2	1	non-prefered	erp47
[190.0 250.0]	-3.359	25	Fpz	1	non-prefered	erp47
[190.0 250.0]	-0.114	26	FC6	1	non-prefered	erp47
[190.0 250.0]	0.857	27	CP5	1	non-prefered	erp47
[190.0 250.0]	-0.039	28	CP6	1	non-prefered	erp47
[190.0 250.0]	1.183	1	Fp1	2	prefered	erp47
[190.0 250.0]	0.386	2	Fp2	2	prefered	erp47
[190.0 250.0]	0.896	3	F3	2	prefered	erp47
[190.0 250.0]	0.523	4	F4	2	prefered	erp47
[190.0 250.0]	0.567	5	C3	2	prefered	erp47
[190.0 250.0]	0.513	6	C4	2	prefered	erp47
[190.0 250.0]	-0.161	7	P3	2	prefered	erp47
[190.0 250.0]	-0.126	8	P4	2	prefered	erp47
[190.0 250.0]	-0.847	9	O1	2	prefered	erp47
[190.0 250.0]	-1.109	10	O2	2	prefered	erp47
[190.0 250.0]	0.337	11	F7	2	prefered	erp47
[190.0 250.0]	0.365	12	F8	2	prefered	erp47
[190.0 250.0]	0.274	13	T7	2	prefered	erp47
[190.0 250.0]	0.125	14	T8	2	prefered	erp47
[190.0 250.0]	-0.106	15	P7	2	prefered	erp47
[190.0 250.0]	-0.179	16	P8	2	prefered	erp47
[190.0 250.0]	0.710	17	Fz	2	prefered	erp47
[190.0 250.0]	0.889	18	Cz	2	prefered	erp47
[190.0 250.0]	0.298	19	Pz	2	prefered	erp47
[190.0 250.0]	-0.946	20	Oz	2	prefered	erp47
[190.0 250.0]	0.723	21	FC1	2	prefered	erp47
[190.0 250.0]	0.514	22	FC2	2	prefered	erp47
[190.0 250.0]	0.307	23	CP1	2	prefered	erp47
[190.0 250.0]	0.042	24	CP2	2	prefered	erp47
[190.0 250.0]	1.165	25	Fpz	2	prefered	erp47
[190.0 250.0]	0.328	26	FC6	2	prefered	erp47
[190.0 250.0]	-0.026	27	CP5	2	prefered	erp47
[190.0 250.0]	-0.046	28	CP6	2	prefered	erp47
