# Supplementary material for: The relationship between aesthetic preferences of people for ceramic tile design and neural responses: An event-related potential study
Source: Front Hum Neurosci. 2022 Nov 18;16:994195. doi: 10.3389/fnhum.2022.994195 (PMC9716562; doi:10.3389/fnhum.2022.994195)
Supplement: Supplementary file 3 [file Data_Sheet_3.ZIP › P200 data/subject-2-P200.txt]

worklat	value	chindex	chlabel	bini	binlabel	ERPset
[190.0 250.0]	1.174	1	Fp1	1	non-prefered	erp15
[190.0 250.0]	1.173	2	Fp2	1	non-prefered	erp15
[190.0 250.0]	0.809	3	F3	1	non-prefered	erp15
[190.0 250.0]	0.396	4	F4	1	non-prefered	erp15
[190.0 250.0]	0.106	5	C3	1	non-prefered	erp15
[190.0 250.0]	0.024	6	C4	1	non-prefered	erp15
[190.0 250.0]	-0.527	7	P3	1	non-prefered	erp15
[190.0 250.0]	-0.515	8	P4	1	non-prefered	erp15
[190.0 250.0]	-0.151	9	O1	1	non-prefered	erp15
[190.0 250.0]	-0.048	10	O2	1	non-prefered	erp15
[190.0 250.0]	0.884	11	F7	1	non-prefered	erp15
[190.0 250.0]	0.455	12	F8	1	non-prefered	erp15
[190.0 250.0]	0.367	13	T7	1	non-prefered	erp15
[190.0 250.0]	0.456	14	T8	1	non-prefered	erp15
[190.0 250.0]	-0.708	15	P7	1	non-prefered	erp15
[190.0 250.0]	-0.356	16	P8	1	non-prefered	erp15
[190.0 250.0]	0.284	17	Fz	1	non-prefered	erp15
[190.0 250.0]	-0.127	18	Cz	1	non-prefered	erp15
[190.0 250.0]	0.099	19	Pz	1	non-prefered	erp15
[190.0 250.0]	0.056	20	Oz	1	non-prefered	erp15
[190.0 250.0]	0.082	21	FC1	1	non-prefered	erp15
[190.0 250.0]	0.087	22	FC2	1	non-prefered	erp15
[190.0 250.0]	-0.197	23	CP1	1	non-prefered	erp15
[190.0 250.0]	-0.190	24	CP2	1	non-prefered	erp15
[190.0 250.0]	1.177	25	Fpz	1	non-prefered	erp15
[190.0 250.0]	0.386	26	FC6	1	non-prefered	erp15
[190.0 250.0]	-0.030	27	CP5	1	non-prefered	erp15
[190.0 250.0]	0.051	28	CP6	1	non-prefered	erp15
[190.0 250.0]	0.059	1	Fp1	2	prefered	erp15
[190.0 250.0]	-0.183	2	Fp2	2	prefered	erp15
[190.0 250.0]	-0.409	3	F3	2	prefered	erp15
[190.0 250.0]	-0.553	4	F4	2	prefered	erp15
[190.0 250.0]	-0.417	5	C3	2	prefered	erp15
[190.0 250.0]	-0.181	6	C4	2	prefered	erp15
[190.0 250.0]	-0.048	7	P3	2	prefered	erp15
[190.0 250.0]	0.664	8	P4	2	prefered	erp15
[190.0 250.0]	0.860	9	O1	2	prefered	erp15
[190.0 250.0]	0.856	10	O2	2	prefered	erp15
[190.0 250.0]	0.088	11	F7	2	prefered	erp15
[190.0 250.0]	0.157	12	F8	2	prefered	erp15
[190.0 250.0]	0.077	13	T7	2	prefered	erp15
[190.0 250.0]	0.262	14	T8	2	prefered	erp15
[190.0 250.0]	0.031	15	P7	2	prefered	erp15
[190.0 250.0]	0.118	16	P8	2	prefered	erp15
[190.0 250.0]	-0.828	17	Fz	2	prefered	erp15
[190.0 250.0]	-0.727	18	Cz	2	prefered	erp15
[190.0 250.0]	0.440	19	Pz	2	prefered	erp15
[190.0 250.0]	1.164	20	Oz	2	prefered	erp15
[190.0 250.0]	-0.775	21	FC1	2	prefered	erp15
[190.0 250.0]	-0.689	22	FC2	2	prefered	erp15
[190.0 250.0]	-0.500	23	CP1	2	prefered	erp15
[190.0 250.0]	-0.239	24	CP2	2	prefered	erp15
[190.0 250.0]	-0.347	25	Fpz	2	prefered	erp15
[190.0 250.0]	-0.063	26	FC6	2	prefered	erp15
[190.0 250.0]	-0.306	27	CP5	2	prefered	erp15
[190.0 250.0]	0.176	28	CP6	2	prefered	erp15
