# Supplementary material for: The relationship between aesthetic preferences of people for ceramic tile design and neural responses: An event-related potential study
Source: Front Hum Neurosci. 2022 Nov 18;16:994195. doi: 10.3389/fnhum.2022.994195 (PMC9716562; doi:10.3389/fnhum.2022.994195)
Supplement: Supplementary file 3 [file Data_Sheet_3.ZIP › P200 data/subject-3-P200.txt]

worklat	value	chindex	chlabel	bini	binlabel	ERPset
[190.0 250.0]	-1.024	1	Fp1	1	non-prefered	erp16
[190.0 250.0]	-2.111	2	Fp2	1	non-prefered	erp16
[190.0 250.0]	0.169	3	F3	1	non-prefered	erp16
[190.0 250.0]	-0.399	4	F4	1	non-prefered	erp16
[190.0 250.0]	1.300	5	C3	1	non-prefered	erp16
[190.0 250.0]	0.763	6	C4	1	non-prefered	erp16
[190.0 250.0]	2.034	7	P3	1	non-prefered	erp16
[190.0 250.0]	1.904	8	P4	1	non-prefered	erp16
[190.0 250.0]	1.710	9	O1	1	non-prefered	erp16
[190.0 250.0]	1.682	10	O2	1	non-prefered	erp16
[190.0 250.0]	-0.070	11	F7	1	non-prefered	erp16
[190.0 250.0]	-0.166	12	F8	1	non-prefered	erp16
[190.0 250.0]	0.541	13	T7	1	non-prefered	erp16
[190.0 250.0]	-0.014	14	T8	1	non-prefered	erp16
[190.0 250.0]	1.280	15	P7	1	non-prefered	erp16
[190.0 250.0]	1.134	16	P8	1	non-prefered	erp16
[190.0 250.0]	-0.167	17	Fz	1	non-prefered	erp16
[190.0 250.0]	1.133	18	Cz	1	non-prefered	erp16
[190.0 250.0]	2.114	19	Pz	1	non-prefered	erp16
[190.0 250.0]	1.984	20	Oz	1	non-prefered	erp16
[190.0 250.0]	0.847	21	FC1	1	non-prefered	erp16
[190.0 250.0]	0.415	22	FC2	1	non-prefered	erp16
[190.0 250.0]	1.701	23	CP1	1	non-prefered	erp16
[190.0 250.0]	1.574	24	CP2	1	non-prefered	erp16
[190.0 250.0]	-1.924	25	Fpz	1	non-prefered	erp16
[190.0 250.0]	-0.114	26	FC6	1	non-prefered	erp16
[190.0 250.0]	0.828	27	CP5	1	non-prefered	erp16
[190.0 250.0]	1.190	28	CP6	1	non-prefered	erp16
[190.0 250.0]	-0.654	1	Fp1	2	prefered	erp16
[190.0 250.0]	-0.863	2	Fp2	2	prefered	erp16
[190.0 250.0]	-0.216	3	F3	2	prefered	erp16
[190.0 250.0]	-0.590	4	F4	2	prefered	erp16
[190.0 250.0]	-0.742	5	C3	2	prefered	erp16
[190.0 250.0]	-1.098	6	C4	2	prefered	erp16
[190.0 250.0]	-0.892	7	P3	2	prefered	erp16
[190.0 250.0]	-1.318	8	P4	2	prefered	erp16
[190.0 250.0]	-0.010	9	O1	2	prefered	erp16
[190.0 250.0]	-0.089	10	O2	2	prefered	erp16
[190.0 250.0]	0.088	11	F7	2	prefered	erp16
[190.0 250.0]	1.354	12	F8	2	prefered	erp16
[190.0 250.0]	-0.089	13	T7	2	prefered	erp16
[190.0 250.0]	-0.504	14	T8	2	prefered	erp16
[190.0 250.0]	-0.264	15	P7	2	prefered	erp16
[190.0 250.0]	-1.051	16	P8	2	prefered	erp16
[190.0 250.0]	-0.747	17	Fz	2	prefered	erp16
[190.0 250.0]	-1.149	18	Cz	2	prefered	erp16
[190.0 250.0]	-1.368	19	Pz	2	prefered	erp16
[190.0 250.0]	-0.197	20	Oz	2	prefered	erp16
[190.0 250.0]	-1.249	21	FC1	2	prefered	erp16
[190.0 250.0]	-1.004	22	FC2	2	prefered	erp16
[190.0 250.0]	-1.378	23	CP1	2	prefered	erp16
[190.0 250.0]	-1.226	24	CP2	2	prefered	erp16
[190.0 250.0]	0.105	25	Fpz	2	prefered	erp16
[190.0 250.0]	-0.602	26	FC6	2	prefered	erp16
[190.0 250.0]	-0.592	27	CP5	2	prefered	erp16
[190.0 250.0]	-1.145	28	CP6	2	prefered	erp16
