# Supplementary material for: The relationship between aesthetic preferences of people for ceramic tile design and neural responses: An event-related potential study
Source: Front Hum Neurosci. 2022 Nov 18;16:994195. doi: 10.3389/fnhum.2022.994195 (PMC9716562; doi:10.3389/fnhum.2022.994195)
Supplement: Supplementary file 3 [file Data_Sheet_3.ZIP › P200 data/subject-4-P200.txt]

worklat	value	chindex	chlabel	bini	binlabel	ERPset
[190.0 250.0]	2.560	1	Fp1	1	non-prefered	erp18
[190.0 250.0]	2.719	2	Fp2	1	non-prefered	erp18
[190.0 250.0]	2.789	3	F3	1	non-prefered	erp18
[190.0 250.0]	2.626	4	F4	1	non-prefered	erp18
[190.0 250.0]	2.074	5	C3	1	non-prefered	erp18
[190.0 250.0]	2.265	6	C4	1	non-prefered	erp18
[190.0 250.0]	-1.107	7	P3	1	non-prefered	erp18
[190.0 250.0]	-1.056	8	P4	1	non-prefered	erp18
[190.0 250.0]	-5.066	9	O1	1	non-prefered	erp18
[190.0 250.0]	-4.837	10	O2	1	non-prefered	erp18
[190.0 250.0]	2.622	11	F7	1	non-prefered	erp18
[190.0 250.0]	2.634	12	F8	1	non-prefered	erp18
[190.0 250.0]	1.514	13	T7	1	non-prefered	erp18
[190.0 250.0]	1.829	14	T8	1	non-prefered	erp18
[190.0 250.0]	-2.211	15	P7	1	non-prefered	erp18
[190.0 250.0]	-1.531	16	P8	1	non-prefered	erp18
[190.0 250.0]	2.786	17	Fz	1	non-prefered	erp18
[190.0 250.0]	2.378	18	Cz	1	non-prefered	erp18
[190.0 250.0]	-0.156	19	Pz	1	non-prefered	erp18
[190.0 250.0]	-4.604	20	Oz	1	non-prefered	erp18
[190.0 250.0]	2.546	21	FC1	1	non-prefered	erp18
[190.0 250.0]	2.616	22	FC2	1	non-prefered	erp18
[190.0 250.0]	1.187	23	CP1	1	non-prefered	erp18
[190.0 250.0]	1.515	24	CP2	1	non-prefered	erp18
[190.0 250.0]	2.675	25	Fpz	1	non-prefered	erp18
[190.0 250.0]	2.275	26	FC6	1	non-prefered	erp18
[190.0 250.0]	0.872	27	CP5	1	non-prefered	erp18
[190.0 250.0]	0.934	28	CP6	1	non-prefered	erp18
[190.0 250.0]	0.579	1	Fp1	2	prefered	erp18
[190.0 250.0]	0.568	2	Fp2	2	prefered	erp18
[190.0 250.0]	0.308	3	F3	2	prefered	erp18
[190.0 250.0]	0.376	4	F4	2	prefered	erp18
[190.0 250.0]	-0.366	5	C3	2	prefered	erp18
[190.0 250.0]	0.093	6	C4	2	prefered	erp18
[190.0 250.0]	-2.924	7	P3	2	prefered	erp18
[190.0 250.0]	-2.478	8	P4	2	prefered	erp18
[190.0 250.0]	-5.413	9	O1	2	prefered	erp18
[190.0 250.0]	-5.025	10	O2	2	prefered	erp18
[190.0 250.0]	0.518	11	F7	2	prefered	erp18
[190.0 250.0]	0.940	12	F8	2	prefered	erp18
[190.0 250.0]	-0.550	13	T7	2	prefered	erp18
[190.0 250.0]	0.481	14	T8	2	prefered	erp18
[190.0 250.0]	-4.016	15	P7	2	prefered	erp18
[190.0 250.0]	-2.042	16	P8	2	prefered	erp18
[190.0 250.0]	-0.280	17	Fz	2	prefered	erp18
[190.0 250.0]	-0.210	18	Cz	2	prefered	erp18
[190.0 250.0]	-1.553	19	Pz	2	prefered	erp18
[190.0 250.0]	-4.719	20	Oz	2	prefered	erp18
[190.0 250.0]	-0.303	21	FC1	2	prefered	erp18
[190.0 250.0]	0.022	22	FC2	2	prefered	erp18
[190.0 250.0]	-0.997	23	CP1	2	prefered	erp18
[190.0 250.0]	-0.735	24	CP2	2	prefered	erp18
[190.0 250.0]	0.572	25	Fpz	2	prefered	erp18
[190.0 250.0]	0.882	26	FC6	2	prefered	erp18
[190.0 250.0]	-1.555	27	CP5	2	prefered	erp18
[190.0 250.0]	-0.736	28	CP6	2	prefered	erp18
