# Supplementary material for: The relationship between aesthetic preferences of people for ceramic tile design and neural responses: An event-related potential study
Source: Front Hum Neurosci. 2022 Nov 18;16:994195. doi: 10.3389/fnhum.2022.994195 (PMC9716562; doi:10.3389/fnhum.2022.994195)
Supplement: Supplementary file 3 [file Data_Sheet_3.ZIP › P200 data/subject-5-P200.txt]

worklat	value	chindex	chlabel	bini	binlabel	ERPset
[190.0 250.0]	-8.262	1	Fp1	1	non-prefered	erp22
[190.0 250.0]	-7.100	2	Fp2	1	non-prefered	erp22
[190.0 250.0]	-4.903	3	F3	1	non-prefered	erp22
[190.0 250.0]	-5.282	4	F4	1	non-prefered	erp22
[190.0 250.0]	-2.697	5	C3	1	non-prefered	erp22
[190.0 250.0]	-3.032	6	C4	1	non-prefered	erp22
[190.0 250.0]	2.770	7	P3	1	non-prefered	erp22
[190.0 250.0]	1.473	8	P4	1	non-prefered	erp22
[190.0 250.0]	5.201	9	O1	1	non-prefered	erp22
[190.0 250.0]	4.954	10	O2	1	non-prefered	erp22
[190.0 250.0]	-4.345	11	F7	1	non-prefered	erp22
[190.0 250.0]	-4.664	12	F8	1	non-prefered	erp22
[190.0 250.0]	-1.828	13	T7	1	non-prefered	erp22
[190.0 250.0]	-1.482	14	T8	1	non-prefered	erp22
[190.0 250.0]	3.326	15	P7	1	non-prefered	erp22
[190.0 250.0]	3.183	16	P8	1	non-prefered	erp22
[190.0 250.0]	-5.493	17	Fz	1	non-prefered	erp22
[190.0 250.0]	-3.751	18	Cz	1	non-prefered	erp22
[190.0 250.0]	0.298	19	Pz	1	non-prefered	erp22
[190.0 250.0]	4.599	20	Oz	1	non-prefered	erp22
[190.0 250.0]	-4.361	21	FC1	1	non-prefered	erp22
[190.0 250.0]	-4.909	22	FC2	1	non-prefered	erp22
[190.0 250.0]	-1.059	23	CP1	1	non-prefered	erp22
[190.0 250.0]	-2.168	24	CP2	1	non-prefered	erp22
[190.0 250.0]	-7.359	25	Fpz	1	non-prefered	erp22
[190.0 250.0]	-3.902	26	FC6	1	non-prefered	erp22
[190.0 250.0]	0.217	27	CP5	1	non-prefered	erp22
[190.0 250.0]	-0.624	28	CP6	1	non-prefered	erp22
[190.0 250.0]	-9.233	1	Fp1	2	prefered	erp22
[190.0 250.0]	-9.394	2	Fp2	2	prefered	erp22
[190.0 250.0]	-5.630	3	F3	2	prefered	erp22
[190.0 250.0]	-5.532	4	F4	2	prefered	erp22
[190.0 250.0]	-2.913	5	C3	2	prefered	erp22
[190.0 250.0]	-3.470	6	C4	2	prefered	erp22
[190.0 250.0]	3.133	7	P3	2	prefered	erp22
[190.0 250.0]	1.734	8	P4	2	prefered	erp22
[190.0 250.0]	6.257	9	O1	2	prefered	erp22
[190.0 250.0]	5.583	10	O2	2	prefered	erp22
[190.0 250.0]	-3.952	11	F7	2	prefered	erp22
[190.0 250.0]	-5.466	12	F8	2	prefered	erp22
[190.0 250.0]	-1.285	13	T7	2	prefered	erp22
[190.0 250.0]	-2.008	14	T8	2	prefered	erp22
[190.0 250.0]	4.358	15	P7	2	prefered	erp22
[190.0 250.0]	3.636	16	P8	2	prefered	erp22
[190.0 250.0]	-6.541	17	Fz	2	prefered	erp22
[190.0 250.0]	-5.135	18	Cz	2	prefered	erp22
[190.0 250.0]	-0.107	19	Pz	2	prefered	erp22
[190.0 250.0]	5.471	20	Oz	2	prefered	erp22
[190.0 250.0]	-5.628	21	FC1	2	prefered	erp22
[190.0 250.0]	-5.759	22	FC2	2	prefered	erp22
[190.0 250.0]	-2.110	23	CP1	2	prefered	erp22
[190.0 250.0]	-2.620	24	CP2	2	prefered	erp22
[190.0 250.0]	-9.043	25	Fpz	2	prefered	erp22
[190.0 250.0]	-4.517	26	FC6	2	prefered	erp22
[190.0 250.0]	0.252	27	CP5	2	prefered	erp22
[190.0 250.0]	-0.440	28	CP6	2	prefered	erp22
