# Supplementary material for: The relationship between aesthetic preferences of people for ceramic tile design and neural responses: An event-related potential study
Source: Front Hum Neurosci. 2022 Nov 18;16:994195. doi: 10.3389/fnhum.2022.994195 (PMC9716562; doi:10.3389/fnhum.2022.994195)
Supplement: Supplementary file 3 [file Data_Sheet_3.ZIP › P200 data/subject-6-P200.txt]

worklat	value	chindex	chlabel	bini	binlabel	ERPset
[190.0 250.0]	-0.207	1	Fp1	1	non-prefered	erp23
[190.0 250.0]	0.018	2	Fp2	1	non-prefered	erp23
[190.0 250.0]	0.559	3	F3	1	non-prefered	erp23
[190.0 250.0]	0.031	4	F4	1	non-prefered	erp23
[190.0 250.0]	-0.017	5	C3	1	non-prefered	erp23
[190.0 250.0]	0.348	6	C4	1	non-prefered	erp23
[190.0 250.0]	-0.863	7	P3	1	non-prefered	erp23
[190.0 250.0]	0.218	8	P4	1	non-prefered	erp23
[190.0 250.0]	-2.294	9	O1	1	non-prefered	erp23
[190.0 250.0]	0.905	10	O2	1	non-prefered	erp23
[190.0 250.0]	0.331	11	F7	1	non-prefered	erp23
[190.0 250.0]	0.628	12	F8	1	non-prefered	erp23
[190.0 250.0]	-0.428	13	T7	1	non-prefered	erp23
[190.0 250.0]	0.203	14	T8	1	non-prefered	erp23
[190.0 250.0]	-0.896	15	P7	1	non-prefered	erp23
[190.0 250.0]	0.323	16	P8	1	non-prefered	erp23
[190.0 250.0]	-0.212	17	Fz	1	non-prefered	erp23
[190.0 250.0]	0.441	18	Cz	1	non-prefered	erp23
[190.0 250.0]	-1.151	19	Pz	1	non-prefered	erp23
[190.0 250.0]	0.650	20	Oz	1	non-prefered	erp23
[190.0 250.0]	-0.689	21	FC1	1	non-prefered	erp23
[190.0 250.0]	-0.058	22	FC2	1	non-prefered	erp23
[190.0 250.0]	-0.006	23	CP1	1	non-prefered	erp23
[190.0 250.0]	0.581	24	CP2	1	non-prefered	erp23
[190.0 250.0]	-0.528	25	Fpz	1	non-prefered	erp23
[190.0 250.0]	0.421	26	FC6	1	non-prefered	erp23
[190.0 250.0]	-0.524	27	CP5	1	non-prefered	erp23
[190.0 250.0]	0.791	28	CP6	1	non-prefered	erp23
[190.0 250.0]	-0.010	1	Fp1	2	prefered	erp23
[190.0 250.0]	-0.519	2	Fp2	2	prefered	erp23
[190.0 250.0]	0.940	3	F3	2	prefered	erp23
[190.0 250.0]	0.860	4	F4	2	prefered	erp23
[190.0 250.0]	-0.486	5	C3	2	prefered	erp23
[190.0 250.0]	-0.307	6	C4	2	prefered	erp23
[190.0 250.0]	-1.291	7	P3	2	prefered	erp23
[190.0 250.0]	-0.706	8	P4	2	prefered	erp23
[190.0 250.0]	-2.212	9	O1	2	prefered	erp23
[190.0 250.0]	0.353	10	O2	2	prefered	erp23
[190.0 250.0]	0.177	11	F7	2	prefered	erp23
[190.0 250.0]	0.138	12	F8	2	prefered	erp23
[190.0 250.0]	0.069	13	T7	2	prefered	erp23
[190.0 250.0]	-0.190	14	T8	2	prefered	erp23
[190.0 250.0]	-0.170	15	P7	2	prefered	erp23
[190.0 250.0]	-0.592	16	P8	2	prefered	erp23
[190.0 250.0]	0.513	17	Fz	2	prefered	erp23
[190.0 250.0]	-2.299	18	Cz	2	prefered	erp23
[190.0 250.0]	-1.804	19	Pz	2	prefered	erp23
[190.0 250.0]	0.707	20	Oz	2	prefered	erp23
[190.0 250.0]	-0.781	21	FC1	2	prefered	erp23
[190.0 250.0]	-0.716	22	FC2	2	prefered	erp23
[190.0 250.0]	-1.147	23	CP1	2	prefered	erp23
[190.0 250.0]	-0.412	24	CP2	2	prefered	erp23
[190.0 250.0]	0.260	25	Fpz	2	prefered	erp23
[190.0 250.0]	0.067	26	FC6	2	prefered	erp23
[190.0 250.0]	-0.735	27	CP5	2	prefered	erp23
[190.0 250.0]	0.372	28	CP6	2	prefered	erp23
