# Supplementary material for: The relationship between aesthetic preferences of people for ceramic tile design and neural responses: An event-related potential study
Source: Front Hum Neurosci. 2022 Nov 18;16:994195. doi: 10.3389/fnhum.2022.994195 (PMC9716562; doi:10.3389/fnhum.2022.994195)
Supplement: Supplementary file 3 [file Data_Sheet_3.ZIP › P200 data/subject-7-P200.txt]

worklat	value	chindex	chlabel	bini	binlabel	ERPset
[190.0 250.0]	-0.666	1	Fp1	1	non-prefered	erp24
[190.0 250.0]	-0.659	2	Fp2	1	non-prefered	erp24
[190.0 250.0]	-0.316	3	F3	1	non-prefered	erp24
[190.0 250.0]	-0.566	4	F4	1	non-prefered	erp24
[190.0 250.0]	-0.276	5	C3	1	non-prefered	erp24
[190.0 250.0]	-0.589	6	C4	1	non-prefered	erp24
[190.0 250.0]	0.248	7	P3	1	non-prefered	erp24
[190.0 250.0]	0.561	8	P4	1	non-prefered	erp24
[190.0 250.0]	0.802	9	O1	1	non-prefered	erp24
[190.0 250.0]	0.782	10	O2	1	non-prefered	erp24
[190.0 250.0]	-0.713	11	F7	1	non-prefered	erp24
[190.0 250.0]	-0.584	12	F8	1	non-prefered	erp24
[190.0 250.0]	0.288	13	T7	1	non-prefered	erp24
[190.0 250.0]	-0.116	14	T8	1	non-prefered	erp24
[190.0 250.0]	0.473	15	P7	1	non-prefered	erp24
[190.0 250.0]	0.479	16	P8	1	non-prefered	erp24
[190.0 250.0]	-0.477	17	Fz	1	non-prefered	erp24
[190.0 250.0]	-0.626	18	Cz	1	non-prefered	erp24
[190.0 250.0]	0.074	19	Pz	1	non-prefered	erp24
[190.0 250.0]	0.793	20	Oz	1	non-prefered	erp24
[190.0 250.0]	-0.284	21	FC1	1	non-prefered	erp24
[190.0 250.0]	-0.489	22	FC2	1	non-prefered	erp24
[190.0 250.0]	-0.264	23	CP1	1	non-prefered	erp24
[190.0 250.0]	-0.416	24	CP2	1	non-prefered	erp24
[190.0 250.0]	-0.691	25	Fpz	1	non-prefered	erp24
[190.0 250.0]	-0.586	26	FC6	1	non-prefered	erp24
[190.0 250.0]	0.278	27	CP5	1	non-prefered	erp24
[190.0 250.0]	0.437	28	CP6	1	non-prefered	erp24
[190.0 250.0]	-0.291	1	Fp1	2	prefered	erp24
[190.0 250.0]	-0.246	2	Fp2	2	prefered	erp24
[190.0 250.0]	0.046	3	F3	2	prefered	erp24
[190.0 250.0]	0.335	4	F4	2	prefered	erp24
[190.0 250.0]	0.028	5	C3	2	prefered	erp24
[190.0 250.0]	0.082	6	C4	2	prefered	erp24
[190.0 250.0]	-0.084	7	P3	2	prefered	erp24
[190.0 250.0]	-0.126	8	P4	2	prefered	erp24
[190.0 250.0]	-0.405	9	O1	2	prefered	erp24
[190.0 250.0]	-0.288	10	O2	2	prefered	erp24
[190.0 250.0]	0.130	11	F7	2	prefered	erp24
[190.0 250.0]	0.249	12	F8	2	prefered	erp24
[190.0 250.0]	0.150	13	T7	2	prefered	erp24
[190.0 250.0]	-0.074	14	T8	2	prefered	erp24
[190.0 250.0]	-0.366	15	P7	2	prefered	erp24
[190.0 250.0]	0.137	16	P8	2	prefered	erp24
[190.0 250.0]	0.244	17	Fz	2	prefered	erp24
[190.0 250.0]	-0.111	18	Cz	2	prefered	erp24
[190.0 250.0]	-0.492	19	Pz	2	prefered	erp24
[190.0 250.0]	-0.291	20	Oz	2	prefered	erp24
[190.0 250.0]	0.189	21	FC1	2	prefered	erp24
[190.0 250.0]	0.378	22	FC2	2	prefered	erp24
[190.0 250.0]	0.031	23	CP1	2	prefered	erp24
[190.0 250.0]	-0.082	24	CP2	2	prefered	erp24
[190.0 250.0]	-0.248	25	Fpz	2	prefered	erp24
[190.0 250.0]	-0.007	26	FC6	2	prefered	erp24
[190.0 250.0]	0.016	27	CP5	2	prefered	erp24
[190.0 250.0]	0.140	28	CP6	2	prefered	erp24
