# Supplementary material for: The relationship between aesthetic preferences of people for ceramic tile design and neural responses: An event-related potential study
Source: Front Hum Neurosci. 2022 Nov 18;16:994195. doi: 10.3389/fnhum.2022.994195 (PMC9716562; doi:10.3389/fnhum.2022.994195)
Supplement: Supplementary file 3 [file Data_Sheet_3.ZIP › P200 data/subject-8-P200.txt]

worklat	value	chindex	chlabel	bini	binlabel	ERPset
[190.0 250.0]	-6.781	1	Fp1	1	non-prefered	erp28
[190.0 250.0]	-5.978	2	Fp2	1	non-prefered	erp28
[190.0 250.0]	-4.753	3	F3	1	non-prefered	erp28
[190.0 250.0]	-4.302	4	F4	1	non-prefered	erp28
[190.0 250.0]	-2.977	5	C3	1	non-prefered	erp28
[190.0 250.0]	-3.085	6	C4	1	non-prefered	erp28
[190.0 250.0]	-0.410	7	P3	1	non-prefered	erp28
[190.0 250.0]	0.696	8	P4	1	non-prefered	erp28
[190.0 250.0]	2.640	9	O1	1	non-prefered	erp28
[190.0 250.0]	2.606	10	O2	1	non-prefered	erp28
[190.0 250.0]	-3.967	11	F7	1	non-prefered	erp28
[190.0 250.0]	-4.280	12	F8	1	non-prefered	erp28
[190.0 250.0]	-0.829	13	T7	1	non-prefered	erp28
[190.0 250.0]	-1.103	14	T8	1	non-prefered	erp28
[190.0 250.0]	3.841	15	P7	1	non-prefered	erp28
[190.0 250.0]	4.562	16	P8	1	non-prefered	erp28
[190.0 250.0]	-5.239	17	Fz	1	non-prefered	erp28
[190.0 250.0]	-4.287	18	Cz	1	non-prefered	erp28
[190.0 250.0]	-2.851	19	Pz	1	non-prefered	erp28
[190.0 250.0]	1.503	20	Oz	1	non-prefered	erp28
[190.0 250.0]	-4.441	21	FC1	1	non-prefered	erp28
[190.0 250.0]	-4.779	22	FC2	1	non-prefered	erp28
[190.0 250.0]	-2.627	23	CP1	1	non-prefered	erp28
[190.0 250.0]	-2.741	24	CP2	1	non-prefered	erp28
[190.0 250.0]	-6.806	25	Fpz	1	non-prefered	erp28
[190.0 250.0]	-3.420	26	FC6	1	non-prefered	erp28
[190.0 250.0]	0.344	27	CP5	1	non-prefered	erp28
[190.0 250.0]	0.258	28	CP6	1	non-prefered	erp28
[190.0 250.0]	-7.012	1	Fp1	2	prefered	erp28
[190.0 250.0]	-4.967	2	Fp2	2	prefered	erp28
[190.0 250.0]	-4.714	3	F3	2	prefered	erp28
[190.0 250.0]	-4.233	4	F4	2	prefered	erp28
[190.0 250.0]	-2.933	5	C3	2	prefered	erp28
[190.0 250.0]	-2.446	6	C4	2	prefered	erp28
[190.0 250.0]	-0.176	7	P3	2	prefered	erp28
[190.0 250.0]	1.964	8	P4	2	prefered	erp28
[190.0 250.0]	2.047	9	O1	2	prefered	erp28
[190.0 250.0]	2.362	10	O2	2	prefered	erp28
[190.0 250.0]	-4.549	11	F7	2	prefered	erp28
[190.0 250.0]	-3.201	12	F8	2	prefered	erp28
[190.0 250.0]	-0.773	13	T7	2	prefered	erp28
[190.0 250.0]	-0.109	14	T8	2	prefered	erp28
[190.0 250.0]	3.421	15	P7	2	prefered	erp28
[190.0 250.0]	4.509	16	P8	2	prefered	erp28
[190.0 250.0]	-5.040	17	Fz	2	prefered	erp28
[190.0 250.0]	-3.955	18	Cz	2	prefered	erp28
[190.0 250.0]	-1.784	19	Pz	2	prefered	erp28
[190.0 250.0]	1.575	20	Oz	2	prefered	erp28
[190.0 250.0]	-4.653	21	FC1	2	prefered	erp28
[190.0 250.0]	-4.498	22	FC2	2	prefered	erp28
[190.0 250.0]	-2.204	23	CP1	2	prefered	erp28
[190.0 250.0]	-1.873	24	CP2	2	prefered	erp28
[190.0 250.0]	-7.011	25	Fpz	2	prefered	erp28
[190.0 250.0]	-2.457	26	FC6	2	prefered	erp28
[190.0 250.0]	0.620	27	CP5	2	prefered	erp28
[190.0 250.0]	1.256	28	CP6	2	prefered	erp28
