# Supplementary material for: The relationship between aesthetic preferences of people for ceramic tile design and neural responses: An event-related potential study
Source: Front Hum Neurosci. 2022 Nov 18;16:994195. doi: 10.3389/fnhum.2022.994195 (PMC9716562; doi:10.3389/fnhum.2022.994195)
Supplement: Supplementary file 3 [file Data_Sheet_3.ZIP › P200 data/subject-9-P200.txt]

worklat	value	chindex	chlabel	bini	binlabel	ERPset
[190.0 250.0]	-5.918	1	Fp1	1	non-prefered	erp30
[190.0 250.0]	-6.104	2	Fp2	1	non-prefered	erp30
[190.0 250.0]	-1.488	3	F3	1	non-prefered	erp30
[190.0 250.0]	-2.509	4	F4	1	non-prefered	erp30
[190.0 250.0]	2.707	5	C3	1	non-prefered	erp30
[190.0 250.0]	1.964	6	C4	1	non-prefered	erp30
[190.0 250.0]	13.575	7	P3	1	non-prefered	erp30
[190.0 250.0]	16.251	8	P4	1	non-prefered	erp30
[190.0 250.0]	4.376	9	O1	1	non-prefered	erp30
[190.0 250.0]	4.690	10	O2	1	non-prefered	erp30
[190.0 250.0]	-1.679	11	F7	1	non-prefered	erp30
[190.0 250.0]	-4.917	12	F8	1	non-prefered	erp30
[190.0 250.0]	-0.806	13	T7	1	non-prefered	erp30
[190.0 250.0]	-0.561	14	T8	1	non-prefered	erp30
[190.0 250.0]	5.498	15	P7	1	non-prefered	erp30
[190.0 250.0]	7.579	16	P8	1	non-prefered	erp30
[190.0 250.0]	-3.930	17	Fz	1	non-prefered	erp30
[190.0 250.0]	-0.094	18	Cz	1	non-prefered	erp30
[190.0 250.0]	4.902	19	Pz	1	non-prefered	erp30
[190.0 250.0]	4.314	20	Oz	1	non-prefered	erp30
[190.0 250.0]	-1.428	21	FC1	1	non-prefered	erp30
[190.0 250.0]	-1.692	22	FC2	1	non-prefered	erp30
[190.0 250.0]	7.074	23	CP1	1	non-prefered	erp30
[190.0 250.0]	3.898	24	CP2	1	non-prefered	erp30
[190.0 250.0]	-5.891	25	Fpz	1	non-prefered	erp30
[190.0 250.0]	-2.526	26	FC6	1	non-prefered	erp30
[190.0 250.0]	4.747	27	CP5	1	non-prefered	erp30
[190.0 250.0]	6.233	28	CP6	1	non-prefered	erp30
[190.0 250.0]	-2.923	1	Fp1	2	prefered	erp30
[190.0 250.0]	-3.261	2	Fp2	2	prefered	erp30
[190.0 250.0]	1.079	3	F3	2	prefered	erp30
[190.0 250.0]	-1.432	4	F4	2	prefered	erp30
[190.0 250.0]	4.513	5	C3	2	prefered	erp30
[190.0 250.0]	3.130	6	C4	2	prefered	erp30
[190.0 250.0]	14.678	7	P3	2	prefered	erp30
[190.0 250.0]	11.843	8	P4	2	prefered	erp30
[190.0 250.0]	5.575	9	O1	2	prefered	erp30
[190.0 250.0]	5.462	10	O2	2	prefered	erp30
[190.0 250.0]	-0.094	11	F7	2	prefered	erp30
[190.0 250.0]	-3.299	12	F8	2	prefered	erp30
[190.0 250.0]	0.419	13	T7	2	prefered	erp30
[190.0 250.0]	0.856	14	T8	2	prefered	erp30
[190.0 250.0]	5.821	15	P7	2	prefered	erp30
[190.0 250.0]	6.779	16	P8	2	prefered	erp30
[190.0 250.0]	0.114	17	Fz	2	prefered	erp30
[190.0 250.0]	3.531	18	Cz	2	prefered	erp30
[190.0 250.0]	8.647	19	Pz	2	prefered	erp30
[190.0 250.0]	5.183	20	Oz	2	prefered	erp30
[190.0 250.0]	1.894	21	FC1	2	prefered	erp30
[190.0 250.0]	1.127	22	FC2	2	prefered	erp30
[190.0 250.0]	8.825	23	CP1	2	prefered	erp30
[190.0 250.0]	6.636	24	CP2	2	prefered	erp30
[190.0 250.0]	-3.265	25	Fpz	2	prefered	erp30
[190.0 250.0]	-0.784	26	FC6	2	prefered	erp30
[190.0 250.0]	6.316	27	CP5	2	prefered	erp30
[190.0 250.0]	6.120	28	CP6	2	prefered	erp30
