# Supplementary material for: The relationship between aesthetic preferences of people for ceramic tile design and neural responses: An event-related potential study
Source: Front Hum Neurosci. 2022 Nov 18;16:994195. doi: 10.3389/fnhum.2022.994195 (PMC9716562; doi:10.3389/fnhum.2022.994195)
Supplement: Supplementary file 4 [file Data_Sheet_4.ZIP]

Archive with 18 entries (17 files):
- LPP data/
- LPP data/ANOVA(LPP-P3,P4,Pz,O1,O2,Oz).xlsx
- LPP data/subject-1-LPP.txt
- LPP data/subject-10-LPP.txt
- LPP data/subject-11-LPP.txt
- LPP data/subject-12-LPP.txt
- LPP data/subject-13-LPP.txt
- LPP data/subject-14-LPP.txt
- LPP data/subject-15-LPP.txt
- LPP data/subject-16-LPP.txt
- LPP data/subject-2-LPP.txt
- LPP data/subject-3-LPP.txt
- LPP data/subject-4-LPP.txt
- LPP data/subject-5-LPP.txt
- LPP data/subject-6-LPP.txt
- LPP data/subject-7-LPP.txt
- LPP data/subject-8-LPP.txt
- LPP data/subject-9-LPP.txt
