# Supplementary material for: The relationship between aesthetic preferences of people for ceramic tile design and neural responses: An event-related potential study
Source: Front Hum Neurosci. 2022 Nov 18;16:994195. doi: 10.3389/fnhum.2022.994195 (PMC9716562; doi:10.3389/fnhum.2022.994195)
Supplement: Supplementary file 4 [file Data_Sheet_4.ZIP › LPP data/ANOVA(LPP-P3,P4,Pz,O1,O2,Oz).xlsx]

## Sheet: Sheet1
Subject	Disliked-P3	Disliked-P4	Disliked-Pz	Liked-P3	Liked-P4	Liked-Pz	Disliked-O1	Disliked-O2	Disliked-Oz	Liked-O1	Liked-O2	Liked-Oz
1	4.825	4.638	2.342	3.875	4.193	1.903	5.508	5.25	4.98	5.384	4.133	4.411
2	2.392	2.109	1.362	2.239	2.366	0.65	2.266	2.164	2.016	1.647	1.964	2.084
3	1.565	1.945	1.494	-1.703	-1.978	-1.937	2.229	1.908	2.685	-2.017	-2.045	-2.592
4	-5.125	-3.501	-3.25	-6.063	-4.509	-3.875	-7.795	-7.144	-6.505	-8.799	-8.421	-7.239
5	3.57	2.735	5.046	4.489	3.297	5.271	0.599	0.195	-0.067	2.031	1.352	1.579
6	1.271	1.009	-4.311	2.527	2.145	-3.355	-2.595	1.39	1.555	-2.09	2.371	2.508
7	0.876	1.567	-0.193	0.988	1.131	-0.049	2.959	2.675	2.71	1.097	0.966	0.985
8	-0.679	0.42	-1.018	-1.809	0.562	-1.491	1.085	1.33	0.834	-0.816	-0.131	-0.714
9	5.914	5.37	-2.696	6.951	5.04	-0.669	0.353	1.752	1.128	1.942	1.54	1.104
10	-1.914	0.397	-3.082	-1.709	-0.696	-3.589	-0.854	1.288	-0.675	-0.457	1.022	-0.224
11	-2.792	-4.874	-2.984	-3.384	-4.768	-2.895	-5.94	-6.007	-6.373	-7.399	-6.303	-5.691
12	2.235	2.826	2.798	0.537	0.652	0.995	1.456	2.265	1.639	0.614	0.677	0.738
13	6.223	7.469	5.586	3.544	6.246	3.566	8.622	7.702	7.672	7.215	6.059	6.028
14	12.241	27.65	12.052	9.265	23.352	8.982	16.295	18.769	17.476	14.759	16.281	15.39
15	0.053	0.966	-0.662	-0.083	0.869	-0.953	0.957	1.372	1.349	1.25	0.642	1.252
16	2.472	2.287	2.127	1.902	2.3	1.898	2.981	2.435	2.222	3.02	2.295	1.335
