# Supplementary material for: The relationship between aesthetic preferences of people for ceramic tile design and neural responses: An event-related potential study
Source: Front Hum Neurosci. 2022 Nov 18;16:994195. doi: 10.3389/fnhum.2022.994195 (PMC9716562; doi:10.3389/fnhum.2022.994195)
Supplement: Supplementary file 4 [file Data_Sheet_4.ZIP › LPP data/subject-1-LPP.txt]

worklat	value	chindex	chlabel	bini	binlabel	ERPset
[500.0 700.0]	-3.001	1	Fp1	1	non-prefered	erp14
[500.0 700.0]	-3.428	2	Fp2	1	non-prefered	erp14
[500.0 700.0]	-2.028	3	F3	1	non-prefered	erp14
[500.0 700.0]	-3.450	4	F4	1	non-prefered	erp14
[500.0 700.0]	-0.478	5	C3	1	non-prefered	erp14
[500.0 700.0]	-2.167	6	C4	1	non-prefered	erp14
[500.0 700.0]	4.825	7	P3	1	non-prefered	erp14
[500.0 700.0]	4.638	8	P4	1	non-prefered	erp14
[500.0 700.0]	5.508	9	O1	1	non-prefered	erp14
[500.0 700.0]	5.250	10	O2	1	non-prefered	erp14
[500.0 700.0]	0.227	11	F7	1	non-prefered	erp14
[500.0 700.0]	-3.552	12	F8	1	non-prefered	erp14
[500.0 700.0]	0.177	13	T7	1	non-prefered	erp14
[500.0 700.0]	-0.898	14	T8	1	non-prefered	erp14
[500.0 700.0]	5.683	15	P7	1	non-prefered	erp14
[500.0 700.0]	4.163	16	P8	1	non-prefered	erp14
[500.0 700.0]	-3.091	17	Fz	1	non-prefered	erp14
[500.0 700.0]	-1.375	18	Cz	1	non-prefered	erp14
[500.0 700.0]	2.342	19	Pz	1	non-prefered	erp14
[500.0 700.0]	4.980	20	Oz	1	non-prefered	erp14
[500.0 700.0]	-2.403	21	FC1	1	non-prefered	erp14
[500.0 700.0]	-3.165	22	FC2	1	non-prefered	erp14
[500.0 700.0]	0.867	23	CP1	1	non-prefered	erp14
[500.0 700.0]	0.826	24	CP2	1	non-prefered	erp14
[500.0 700.0]	-2.984	25	Fpz	1	non-prefered	erp14
[500.0 700.0]	-3.731	26	FC6	1	non-prefered	erp14
[500.0 700.0]	2.486	27	CP5	1	non-prefered	erp14
[500.0 700.0]	1.044	28	CP6	1	non-prefered	erp14
[500.0 700.0]	-2.449	1	Fp1	2	prefered	erp14
[500.0 700.0]	-4.006	2	Fp2	2	prefered	erp14
[500.0 700.0]	-2.450	3	F3	2	prefered	erp14
[500.0 700.0]	-3.394	4	F4	2	prefered	erp14
[500.0 700.0]	-0.695	5	C3	2	prefered	erp14
[500.0 700.0]	-1.773	6	C4	2	prefered	erp14
[500.0 700.0]	3.875	7	P3	2	prefered	erp14
[500.0 700.0]	4.193	8	P4	2	prefered	erp14
[500.0 700.0]	5.384	9	O1	2	prefered	erp14
[500.0 700.0]	4.133	10	O2	2	prefered	erp14
[500.0 700.0]	-0.562	11	F7	2	prefered	erp14
[500.0 700.0]	-2.729	12	F8	2	prefered	erp14
[500.0 700.0]	0.599	13	T7	2	prefered	erp14
[500.0 700.0]	-0.893	14	T8	2	prefered	erp14
[500.0 700.0]	4.780	15	P7	2	prefered	erp14
[500.0 700.0]	3.508	16	P8	2	prefered	erp14
[500.0 700.0]	-3.600	17	Fz	2	prefered	erp14
[500.0 700.0]	-2.081	18	Cz	2	prefered	erp14
[500.0 700.0]	1.903	19	Pz	2	prefered	erp14
[500.0 700.0]	4.411	20	Oz	2	prefered	erp14
[500.0 700.0]	-2.988	21	FC1	2	prefered	erp14
[500.0 700.0]	-2.972	22	FC2	2	prefered	erp14
[500.0 700.0]	0.596	23	CP1	2	prefered	erp14
[500.0 700.0]	0.205	24	CP2	2	prefered	erp14
[500.0 700.0]	-2.517	25	Fpz	2	prefered	erp14
[500.0 700.0]	-2.803	26	FC6	2	prefered	erp14
[500.0 700.0]	1.936	27	CP5	2	prefered	erp14
[500.0 700.0]	0.727	28	CP6	2	prefered	erp14
