# Supplementary material for: The relationship between aesthetic preferences of people for ceramic tile design and neural responses: An event-related potential study
Source: Front Hum Neurosci. 2022 Nov 18;16:994195. doi: 10.3389/fnhum.2022.994195 (PMC9716562; doi:10.3389/fnhum.2022.994195)
Supplement: Supplementary file 4 [file Data_Sheet_4.ZIP › LPP data/subject-10-LPP.txt]

worklat	value	chindex	chlabel	bini	binlabel	ERPset
[500.0 700.0]	-3.480	1	Fp1	1	non-prefered	erp31
[500.0 700.0]	-3.504	2	Fp2	1	non-prefered	erp31
[500.0 700.0]	-2.924	3	F3	1	non-prefered	erp31
[500.0 700.0]	-1.167	4	F4	1	non-prefered	erp31
[500.0 700.0]	-2.476	5	C3	1	non-prefered	erp31
[500.0 700.0]	-1.499	6	C4	1	non-prefered	erp31
[500.0 700.0]	-1.914	7	P3	1	non-prefered	erp31
[500.0 700.0]	0.397	8	P4	1	non-prefered	erp31
[500.0 700.0]	-0.854	9	O1	1	non-prefered	erp31
[500.0 700.0]	1.288	10	O2	1	non-prefered	erp31
[500.0 700.0]	-3.579	11	F7	1	non-prefered	erp31
[500.0 700.0]	-1.411	12	F8	1	non-prefered	erp31
[500.0 700.0]	-0.399	13	T7	1	non-prefered	erp31
[500.0 700.0]	0.061	14	T8	1	non-prefered	erp31
[500.0 700.0]	-0.239	15	P7	1	non-prefered	erp31
[500.0 700.0]	2.421	16	P8	1	non-prefered	erp31
[500.0 700.0]	-2.841	17	Fz	1	non-prefered	erp31
[500.0 700.0]	-2.367	18	Cz	1	non-prefered	erp31
[500.0 700.0]	-3.082	19	Pz	1	non-prefered	erp31
[500.0 700.0]	-0.675	20	Oz	1	non-prefered	erp31
[500.0 700.0]	-3.226	21	FC1	1	non-prefered	erp31
[500.0 700.0]	-2.454	22	FC2	1	non-prefered	erp31
[500.0 700.0]	-2.113	23	CP1	1	non-prefered	erp31
[500.0 700.0]	-1.209	24	CP2	1	non-prefered	erp31
[500.0 700.0]	-2.994	25	Fpz	1	non-prefered	erp31
[500.0 700.0]	-1.516	26	FC6	1	non-prefered	erp31
[500.0 700.0]	-1.654	27	CP5	1	non-prefered	erp31
[500.0 700.0]	0.556	28	CP6	1	non-prefered	erp31
[500.0 700.0]	-4.655	1	Fp1	2	prefered	erp31
[500.0 700.0]	-5.580	2	Fp2	2	prefered	erp31
[500.0 700.0]	-4.404	3	F3	2	prefered	erp31
[500.0 700.0]	-2.952	4	F4	2	prefered	erp31
[500.0 700.0]	-2.940	5	C3	2	prefered	erp31
[500.0 700.0]	-1.844	6	C4	2	prefered	erp31
[500.0 700.0]	-1.709	7	P3	2	prefered	erp31
[500.0 700.0]	-0.696	8	P4	2	prefered	erp31
[500.0 700.0]	-0.457	9	O1	2	prefered	erp31
[500.0 700.0]	1.022	10	O2	2	prefered	erp31
[500.0 700.0]	-3.105	11	F7	2	prefered	erp31
[500.0 700.0]	-3.198	12	F8	2	prefered	erp31
[500.0 700.0]	-0.266	13	T7	2	prefered	erp31
[500.0 700.0]	-1.277	14	T8	2	prefered	erp31
[500.0 700.0]	0.363	15	P7	2	prefered	erp31
[500.0 700.0]	2.111	16	P8	2	prefered	erp31
[500.0 700.0]	-4.568	17	Fz	2	prefered	erp31
[500.0 700.0]	-4.654	18	Cz	2	prefered	erp31
[500.0 700.0]	-3.589	19	Pz	2	prefered	erp31
[500.0 700.0]	-0.224	20	Oz	2	prefered	erp31
[500.0 700.0]	-4.446	21	FC1	2	prefered	erp31
[500.0 700.0]	-3.766	22	FC2	2	prefered	erp31
[500.0 700.0]	-4.055	23	CP1	2	prefered	erp31
[500.0 700.0]	-2.396	24	CP2	2	prefered	erp31
[500.0 700.0]	-4.849	25	Fpz	2	prefered	erp31
[500.0 700.0]	-2.485	26	FC6	2	prefered	erp31
[500.0 700.0]	-1.247	27	CP5	2	prefered	erp31
[500.0 700.0]	-0.444	28	CP6	2	prefered	erp31
