# Supplementary material for: The relationship between aesthetic preferences of people for ceramic tile design and neural responses: An event-related potential study
Source: Front Hum Neurosci. 2022 Nov 18;16:994195. doi: 10.3389/fnhum.2022.994195 (PMC9716562; doi:10.3389/fnhum.2022.994195)
Supplement: Supplementary file 4 [file Data_Sheet_4.ZIP › LPP data/subject-11-LPP.txt]

worklat	value	chindex	chlabel	bini	binlabel	ERPset
[500.0 700.0]	5.671	1	Fp1	1	non-prefered	erp32
[500.0 700.0]	4.891	2	Fp2	1	non-prefered	erp32
[500.0 700.0]	3.677	3	F3	1	non-prefered	erp32
[500.0 700.0]	3.336	4	F4	1	non-prefered	erp32
[500.0 700.0]	2.083	5	C3	1	non-prefered	erp32
[500.0 700.0]	1.351	6	C4	1	non-prefered	erp32
[500.0 700.0]	-2.792	7	P3	1	non-prefered	erp32
[500.0 700.0]	-4.874	8	P4	1	non-prefered	erp32
[500.0 700.0]	-5.940	9	O1	1	non-prefered	erp32
[500.0 700.0]	-6.007	10	O2	1	non-prefered	erp32
[500.0 700.0]	3.486	11	F7	1	non-prefered	erp32
[500.0 700.0]	3.472	12	F8	1	non-prefered	erp32
[500.0 700.0]	1.010	13	T7	1	non-prefered	erp32
[500.0 700.0]	0.461	14	T8	1	non-prefered	erp32
[500.0 700.0]	-3.556	15	P7	1	non-prefered	erp32
[500.0 700.0]	-4.405	16	P8	1	non-prefered	erp32
[500.0 700.0]	4.061	17	Fz	1	non-prefered	erp32
[500.0 700.0]	2.040	18	Cz	1	non-prefered	erp32
[500.0 700.0]	-2.984	19	Pz	1	non-prefered	erp32
[500.0 700.0]	-6.373	20	Oz	1	non-prefered	erp32
[500.0 700.0]	3.104	21	FC1	1	non-prefered	erp32
[500.0 700.0]	3.143	22	FC2	1	non-prefered	erp32
[500.0 700.0]	0.128	23	CP1	1	non-prefered	erp32
[500.0 700.0]	-0.898	24	CP2	1	non-prefered	erp32
[500.0 700.0]	5.277	25	Fpz	1	non-prefered	erp32
[500.0 700.0]	2.515	26	FC6	1	non-prefered	erp32
[500.0 700.0]	-0.519	27	CP5	1	non-prefered	erp32
[500.0 700.0]	-1.343	28	CP6	1	non-prefered	erp32
[500.0 700.0]	6.494	1	Fp1	2	prefered	erp32
[500.0 700.0]	6.127	2	Fp2	2	prefered	erp32
[500.0 700.0]	3.674	3	F3	2	prefered	erp32
[500.0 700.0]	3.596	4	F4	2	prefered	erp32
[500.0 700.0]	1.502	5	C3	2	prefered	erp32
[500.0 700.0]	2.180	6	C4	2	prefered	erp32
[500.0 700.0]	-3.384	7	P3	2	prefered	erp32
[500.0 700.0]	-4.768	8	P4	2	prefered	erp32
[500.0 700.0]	-7.399	9	O1	2	prefered	erp32
[500.0 700.0]	-6.303	10	O2	2	prefered	erp32
[500.0 700.0]	3.908	11	F7	2	prefered	erp32
[500.0 700.0]	3.612	12	F8	2	prefered	erp32
[500.0 700.0]	0.912	13	T7	2	prefered	erp32
[500.0 700.0]	0.397	14	T8	2	prefered	erp32
[500.0 700.0]	-4.252	15	P7	2	prefered	erp32
[500.0 700.0]	-4.509	16	P8	2	prefered	erp32
[500.0 700.0]	3.609	17	Fz	2	prefered	erp32
[500.0 700.0]	1.983	18	Cz	2	prefered	erp32
[500.0 700.0]	-2.895	19	Pz	2	prefered	erp32
[500.0 700.0]	-5.691	20	Oz	2	prefered	erp32
[500.0 700.0]	2.793	21	FC1	2	prefered	erp32
[500.0 700.0]	2.961	22	FC2	2	prefered	erp32
[500.0 700.0]	-0.105	23	CP1	2	prefered	erp32
[500.0 700.0]	-0.872	24	CP2	2	prefered	erp32
[500.0 700.0]	6.384	25	Fpz	2	prefered	erp32
[500.0 700.0]	2.793	26	FC6	2	prefered	erp32
[500.0 700.0]	-0.789	27	CP5	2	prefered	erp32
[500.0 700.0]	-0.623	28	CP6	2	prefered	erp32
