# Supplementary material for: The relationship between aesthetic preferences of people for ceramic tile design and neural responses: An event-related potential study
Source: Front Hum Neurosci. 2022 Nov 18;16:994195. doi: 10.3389/fnhum.2022.994195 (PMC9716562; doi:10.3389/fnhum.2022.994195)
Supplement: Supplementary file 4 [file Data_Sheet_4.ZIP › LPP data/subject-12-LPP.txt]

worklat	value	chindex	chlabel	bini	binlabel	ERPset
[500.0 700.0]	1.542	1	Fp1	1	non-prefered	erp34
[500.0 700.0]	0.373	2	Fp2	1	non-prefered	erp34
[500.0 700.0]	3.387	3	F3	1	non-prefered	erp34
[500.0 700.0]	2.218	4	F4	1	non-prefered	erp34
[500.0 700.0]	2.711	5	C3	1	non-prefered	erp34
[500.0 700.0]	2.701	6	C4	1	non-prefered	erp34
[500.0 700.0]	2.235	7	P3	1	non-prefered	erp34
[500.0 700.0]	2.826	8	P4	1	non-prefered	erp34
[500.0 700.0]	1.456	9	O1	1	non-prefered	erp34
[500.0 700.0]	2.265	10	O2	1	non-prefered	erp34
[500.0 700.0]	2.372	11	F7	1	non-prefered	erp34
[500.0 700.0]	-0.335	12	F8	1	non-prefered	erp34
[500.0 700.0]	0.710	13	T7	1	non-prefered	erp34
[500.0 700.0]	1.657	14	T8	1	non-prefered	erp34
[500.0 700.0]	-0.199	15	P7	1	non-prefered	erp34
[500.0 700.0]	-0.835	16	P8	1	non-prefered	erp34
[500.0 700.0]	4.057	17	Fz	1	non-prefered	erp34
[500.0 700.0]	4.041	18	Cz	1	non-prefered	erp34
[500.0 700.0]	2.798	19	Pz	1	non-prefered	erp34
[500.0 700.0]	1.639	20	Oz	1	non-prefered	erp34
[500.0 700.0]	3.761	21	FC1	1	non-prefered	erp34
[500.0 700.0]	3.907	22	FC2	1	non-prefered	erp34
[500.0 700.0]	3.010	23	CP1	1	non-prefered	erp34
[500.0 700.0]	3.091	24	CP2	1	non-prefered	erp34
[500.0 700.0]	1.744	25	Fpz	1	non-prefered	erp34
[500.0 700.0]	1.947	26	FC6	1	non-prefered	erp34
[500.0 700.0]	1.783	27	CP5	1	non-prefered	erp34
[500.0 700.0]	1.367	28	CP6	1	non-prefered	erp34
[500.0 700.0]	0.543	1	Fp1	2	prefered	erp34
[500.0 700.0]	1.977	2	Fp2	2	prefered	erp34
[500.0 700.0]	4.090	3	F3	2	prefered	erp34
[500.0 700.0]	4.109	4	F4	2	prefered	erp34
[500.0 700.0]	1.958	5	C3	2	prefered	erp34
[500.0 700.0]	1.702	6	C4	2	prefered	erp34
[500.0 700.0]	0.537	7	P3	2	prefered	erp34
[500.0 700.0]	0.652	8	P4	2	prefered	erp34
[500.0 700.0]	0.614	9	O1	2	prefered	erp34
[500.0 700.0]	0.677	10	O2	2	prefered	erp34
[500.0 700.0]	1.810	11	F7	2	prefered	erp34
[500.0 700.0]	0.852	12	F8	2	prefered	erp34
[500.0 700.0]	1.155	13	T7	2	prefered	erp34
[500.0 700.0]	-0.278	14	T8	2	prefered	erp34
[500.0 700.0]	-0.556	15	P7	2	prefered	erp34
[500.0 700.0]	-2.026	16	P8	2	prefered	erp34
[500.0 700.0]	4.021	17	Fz	2	prefered	erp34
[500.0 700.0]	2.015	18	Cz	2	prefered	erp34
[500.0 700.0]	0.995	19	Pz	2	prefered	erp34
[500.0 700.0]	0.738	20	Oz	2	prefered	erp34
[500.0 700.0]	3.407	21	FC1	2	prefered	erp34
[500.0 700.0]	4.344	22	FC2	2	prefered	erp34
[500.0 700.0]	1.240	23	CP1	2	prefered	erp34
[500.0 700.0]	1.029	24	CP2	2	prefered	erp34
[500.0 700.0]	1.566	25	Fpz	2	prefered	erp34
[500.0 700.0]	1.230	26	FC6	2	prefered	erp34
[500.0 700.0]	0.559	27	CP5	2	prefered	erp34
[500.0 700.0]	-0.051	28	CP6	2	prefered	erp34
