# Supplementary material for: The relationship between aesthetic preferences of people for ceramic tile design and neural responses: An event-related potential study
Source: Front Hum Neurosci. 2022 Nov 18;16:994195. doi: 10.3389/fnhum.2022.994195 (PMC9716562; doi:10.3389/fnhum.2022.994195)
Supplement: Supplementary file 4 [file Data_Sheet_4.ZIP › LPP data/subject-13-LPP.txt]

worklat	value	chindex	chlabel	bini	binlabel	ERPset
[500.0 700.0]	-2.401	1	Fp1	1	non-prefered	erp18
[500.0 700.0]	-2.162	2	Fp2	1	non-prefered	erp18
[500.0 700.0]	-1.321	3	F3	1	non-prefered	erp18
[500.0 700.0]	-0.844	4	F4	1	non-prefered	erp18
[500.0 700.0]	0.883	5	C3	1	non-prefered	erp18
[500.0 700.0]	1.499	6	C4	1	non-prefered	erp18
[500.0 700.0]	6.223	7	P3	1	non-prefered	erp18
[500.0 700.0]	7.469	8	P4	1	non-prefered	erp18
[500.0 700.0]	8.622	9	O1	1	non-prefered	erp18
[500.0 700.0]	7.702	10	O2	1	non-prefered	erp18
[500.0 700.0]	-1.727	11	F7	1	non-prefered	erp18
[500.0 700.0]	-0.283	12	F8	1	non-prefered	erp18
[500.0 700.0]	0.676	13	T7	1	non-prefered	erp18
[500.0 700.0]	2.263	14	T8	1	non-prefered	erp18
[500.0 700.0]	6.283	15	P7	1	non-prefered	erp18
[500.0 700.0]	8.386	16	P8	1	non-prefered	erp18
[500.0 700.0]	-1.654	17	Fz	1	non-prefered	erp18
[500.0 700.0]	-1.046	18	Cz	1	non-prefered	erp18
[500.0 700.0]	5.586	19	Pz	1	non-prefered	erp18
[500.0 700.0]	7.672	20	Oz	1	non-prefered	erp18
[500.0 700.0]	-1.059	21	FC1	1	non-prefered	erp18
[500.0 700.0]	-0.786	22	FC2	1	non-prefered	erp18
[500.0 700.0]	1.835	23	CP1	1	non-prefered	erp18
[500.0 700.0]	2.872	24	CP2	1	non-prefered	erp18
[500.0 700.0]	-2.134	25	Fpz	1	non-prefered	erp18
[500.0 700.0]	0.517	26	FC6	1	non-prefered	erp18
[500.0 700.0]	3.152	27	CP5	1	non-prefered	erp18
[500.0 700.0]	5.249	28	CP6	1	non-prefered	erp18
[500.0 700.0]	-2.545	1	Fp1	2	prefered	erp18
[500.0 700.0]	-1.740	2	Fp2	2	prefered	erp18
[500.0 700.0]	-2.338	3	F3	2	prefered	erp18
[500.0 700.0]	-1.207	4	F4	2	prefered	erp18
[500.0 700.0]	-0.986	5	C3	2	prefered	erp18
[500.0 700.0]	0.469	6	C4	2	prefered	erp18
[500.0 700.0]	3.544	7	P3	2	prefered	erp18
[500.0 700.0]	6.246	8	P4	2	prefered	erp18
[500.0 700.0]	7.215	9	O1	2	prefered	erp18
[500.0 700.0]	6.059	10	O2	2	prefered	erp18
[500.0 700.0]	-3.072	11	F7	2	prefered	erp18
[500.0 700.0]	-0.199	12	F8	2	prefered	erp18
[500.0 700.0]	-0.748	13	T7	2	prefered	erp18
[500.0 700.0]	1.552	14	T8	2	prefered	erp18
[500.0 700.0]	4.270	15	P7	2	prefered	erp18
[500.0 700.0]	6.807	16	P8	2	prefered	erp18
[500.0 700.0]	-2.346	17	Fz	2	prefered	erp18
[500.0 700.0]	-1.184	18	Cz	2	prefered	erp18
[500.0 700.0]	3.566	19	Pz	2	prefered	erp18
[500.0 700.0]	6.028	20	Oz	2	prefered	erp18
[500.0 700.0]	-1.995	21	FC1	2	prefered	erp18
[500.0 700.0]	-0.905	22	FC2	2	prefered	erp18
[500.0 700.0]	0.579	23	CP1	2	prefered	erp18
[500.0 700.0]	1.200	24	CP2	2	prefered	erp18
[500.0 700.0]	-2.493	25	Fpz	2	prefered	erp18
[500.0 700.0]	0.127	26	FC6	2	prefered	erp18
[500.0 700.0]	1.108	27	CP5	2	prefered	erp18
[500.0 700.0]	3.811	28	CP6	2	prefered	erp18
