# Supplementary material for: The relationship between aesthetic preferences of people for ceramic tile design and neural responses: An event-related potential study
Source: Front Hum Neurosci. 2022 Nov 18;16:994195. doi: 10.3389/fnhum.2022.994195 (PMC9716562; doi:10.3389/fnhum.2022.994195)
Supplement: Supplementary file 4 [file Data_Sheet_4.ZIP › LPP data/subject-14-LPP.txt]

worklat	value	chindex	chlabel	bini	binlabel	ERPset
[500.0 700.0]	-5.956	1	Fp1	1	non-prefered	erp36
[500.0 700.0]	-5.719	2	Fp2	1	non-prefered	erp36
[500.0 700.0]	-3.311	3	F3	1	non-prefered	erp36
[500.0 700.0]	-2.701	4	F4	1	non-prefered	erp36
[500.0 700.0]	-0.558	5	C3	1	non-prefered	erp36
[500.0 700.0]	3.967	6	C4	1	non-prefered	erp36
[500.0 700.0]	12.241	7	P3	1	non-prefered	erp36
[500.0 700.0]	27.650	8	P4	1	non-prefered	erp36
[500.0 700.0]	16.295	9	O1	1	non-prefered	erp36
[500.0 700.0]	18.769	10	O2	1	non-prefered	erp36
[500.0 700.0]	-2.713	11	F7	1	non-prefered	erp36
[500.0 700.0]	-4.348	12	F8	1	non-prefered	erp36
[500.0 700.0]	-1.207	13	T7	1	non-prefered	erp36
[500.0 700.0]	2.006	14	T8	1	non-prefered	erp36
[500.0 700.0]	6.749	15	P7	1	non-prefered	erp36
[500.0 700.0]	18.612	16	P8	1	non-prefered	erp36
[500.0 700.0]	-3.410	17	Fz	1	non-prefered	erp36
[500.0 700.0]	-0.295	18	Cz	1	non-prefered	erp36
[500.0 700.0]	12.052	19	Pz	1	non-prefered	erp36
[500.0 700.0]	17.476	20	Oz	1	non-prefered	erp36
[500.0 700.0]	-2.257	21	FC1	1	non-prefered	erp36
[500.0 700.0]	-1.169	22	FC2	1	non-prefered	erp36
[500.0 700.0]	4.315	23	CP1	1	non-prefered	erp36
[500.0 700.0]	8.706	24	CP2	1	non-prefered	erp36
[500.0 700.0]	-6.318	25	Fpz	1	non-prefered	erp36
[500.0 700.0]	-1.292	26	FC6	1	non-prefered	erp36
[500.0 700.0]	2.281	27	CP5	1	non-prefered	erp36
[500.0 700.0]	11.091	28	CP6	1	non-prefered	erp36
[500.0 700.0]	-5.764	1	Fp1	2	prefered	erp36
[500.0 700.0]	-6.659	2	Fp2	2	prefered	erp36
[500.0 700.0]	-5.139	3	F3	2	prefered	erp36
[500.0 700.0]	-5.495	4	F4	2	prefered	erp36
[500.0 700.0]	-1.898	5	C3	2	prefered	erp36
[500.0 700.0]	1.160	6	C4	2	prefered	erp36
[500.0 700.0]	9.265	7	P3	2	prefered	erp36
[500.0 700.0]	23.352	8	P4	2	prefered	erp36
[500.0 700.0]	14.759	9	O1	2	prefered	erp36
[500.0 700.0]	16.281	10	O2	2	prefered	erp36
[500.0 700.0]	-2.704	11	F7	2	prefered	erp36
[500.0 700.0]	-4.822	12	F8	2	prefered	erp36
[500.0 700.0]	-1.550	13	T7	2	prefered	erp36
[500.0 700.0]	0.318	14	T8	2	prefered	erp36
[500.0 700.0]	5.541	15	P7	2	prefered	erp36
[500.0 700.0]	16.191	16	P8	2	prefered	erp36
[500.0 700.0]	-6.211	17	Fz	2	prefered	erp36
[500.0 700.0]	-2.806	18	Cz	2	prefered	erp36
[500.0 700.0]	8.982	19	Pz	2	prefered	erp36
[500.0 700.0]	15.390	20	Oz	2	prefered	erp36
[500.0 700.0]	-4.566	21	FC1	2	prefered	erp36
[500.0 700.0]	-4.212	22	FC2	2	prefered	erp36
[500.0 700.0]	1.827	23	CP1	2	prefered	erp36
[500.0 700.0]	5.668	24	CP2	2	prefered	erp36
[500.0 700.0]	-7.118	25	Fpz	2	prefered	erp36
[500.0 700.0]	-3.278	26	FC6	2	prefered	erp36
[500.0 700.0]	0.426	27	CP5	2	prefered	erp36
[500.0 700.0]	8.152	28	CP6	2	prefered	erp36
