# Supplementary material for: The relationship between aesthetic preferences of people for ceramic tile design and neural responses: An event-related potential study
Source: Front Hum Neurosci. 2022 Nov 18;16:994195. doi: 10.3389/fnhum.2022.994195 (PMC9716562; doi:10.3389/fnhum.2022.994195)
Supplement: Supplementary file 4 [file Data_Sheet_4.ZIP › LPP data/subject-15-LPP.txt]

worklat	value	chindex	chlabel	bini	binlabel	ERPset
[500.0 700.0]	-3.080	1	Fp1	1	non-prefered	erp39
[500.0 700.0]	-2.938	2	Fp2	1	non-prefered	erp39
[500.0 700.0]	-1.242	3	F3	1	non-prefered	erp39
[500.0 700.0]	-0.469	4	F4	1	non-prefered	erp39
[500.0 700.0]	-0.709	5	C3	1	non-prefered	erp39
[500.0 700.0]	-0.587	6	C4	1	non-prefered	erp39
[500.0 700.0]	0.053	7	P3	1	non-prefered	erp39
[500.0 700.0]	0.966	8	P4	1	non-prefered	erp39
[500.0 700.0]	0.957	9	O1	1	non-prefered	erp39
[500.0 700.0]	1.372	10	O2	1	non-prefered	erp39
[500.0 700.0]	-1.146	11	F7	1	non-prefered	erp39
[500.0 700.0]	-0.580	12	F8	1	non-prefered	erp39
[500.0 700.0]	-0.459	13	T7	1	non-prefered	erp39
[500.0 700.0]	0.151	14	T8	1	non-prefered	erp39
[500.0 700.0]	1.044	15	P7	1	non-prefered	erp39
[500.0 700.0]	1.689	16	P8	1	non-prefered	erp39
[500.0 700.0]	-1.479	17	Fz	1	non-prefered	erp39
[500.0 700.0]	-1.534	18	Cz	1	non-prefered	erp39
[500.0 700.0]	-0.662	19	Pz	1	non-prefered	erp39
[500.0 700.0]	1.349	20	Oz	1	non-prefered	erp39
[500.0 700.0]	-1.402	21	FC1	1	non-prefered	erp39
[500.0 700.0]	-1.059	22	FC2	1	non-prefered	erp39
[500.0 700.0]	-1.101	23	CP1	1	non-prefered	erp39
[500.0 700.0]	-0.685	24	CP2	1	non-prefered	erp39
[500.0 700.0]	-3.207	25	Fpz	1	non-prefered	erp39
[500.0 700.0]	-0.370	26	FC6	1	non-prefered	erp39
[500.0 700.0]	0.264	27	CP5	1	non-prefered	erp39
[500.0 700.0]	0.770	28	CP6	1	non-prefered	erp39
[500.0 700.0]	-2.206	1	Fp1	2	prefered	erp39
[500.0 700.0]	-2.563	2	Fp2	2	prefered	erp39
[500.0 700.0]	-1.463	3	F3	2	prefered	erp39
[500.0 700.0]	-1.456	4	F4	2	prefered	erp39
[500.0 700.0]	-1.524	5	C3	2	prefered	erp39
[500.0 700.0]	-0.816	6	C4	2	prefered	erp39
[500.0 700.0]	-0.083	7	P3	2	prefered	erp39
[500.0 700.0]	0.869	8	P4	2	prefered	erp39
[500.0 700.0]	1.250	9	O1	2	prefered	erp39
[500.0 700.0]	0.642	10	O2	2	prefered	erp39
[500.0 700.0]	-1.559	11	F7	2	prefered	erp39
[500.0 700.0]	-0.553	12	F8	2	prefered	erp39
[500.0 700.0]	-0.416	13	T7	2	prefered	erp39
[500.0 700.0]	0.056	14	T8	2	prefered	erp39
[500.0 700.0]	1.076	15	P7	2	prefered	erp39
[500.0 700.0]	1.561	16	P8	2	prefered	erp39
[500.0 700.0]	-1.282	17	Fz	2	prefered	erp39
[500.0 700.0]	-1.211	18	Cz	2	prefered	erp39
[500.0 700.0]	-0.953	19	Pz	2	prefered	erp39
[500.0 700.0]	1.252	20	Oz	2	prefered	erp39
[500.0 700.0]	-1.542	21	FC1	2	prefered	erp39
[500.0 700.0]	-0.998	22	FC2	2	prefered	erp39
[500.0 700.0]	-1.107	23	CP1	2	prefered	erp39
[500.0 700.0]	-1.248	24	CP2	2	prefered	erp39
[500.0 700.0]	-2.469	25	Fpz	2	prefered	erp39
[500.0 700.0]	-0.498	26	FC6	2	prefered	erp39
[500.0 700.0]	-0.387	27	CP5	2	prefered	erp39
[500.0 700.0]	0.574	28	CP6	2	prefered	erp39
