# Supplementary material for: The relationship between aesthetic preferences of people for ceramic tile design and neural responses: An event-related potential study
Source: Front Hum Neurosci. 2022 Nov 18;16:994195. doi: 10.3389/fnhum.2022.994195 (PMC9716562; doi:10.3389/fnhum.2022.994195)
Supplement: Supplementary file 4 [file Data_Sheet_4.ZIP › LPP data/subject-16-LPP.txt]

worklat	value	chindex	chlabel	bini	binlabel	ERPset
[500.0 700.0]	-7.333	1	Fp1	1	non-prefered	erp47
[500.0 700.0]	-5.845	2	Fp2	1	non-prefered	erp47
[500.0 700.0]	-2.114	3	F3	1	non-prefered	erp47
[500.0 700.0]	-2.203	4	F4	1	non-prefered	erp47
[500.0 700.0]	0.526	5	C3	1	non-prefered	erp47
[500.0 700.0]	-0.014	6	C4	1	non-prefered	erp47
[500.0 700.0]	2.472	7	P3	1	non-prefered	erp47
[500.0 700.0]	2.287	8	P4	1	non-prefered	erp47
[500.0 700.0]	2.981	9	O1	1	non-prefered	erp47
[500.0 700.0]	2.435	10	O2	1	non-prefered	erp47
[500.0 700.0]	-3.099	11	F7	1	non-prefered	erp47
[500.0 700.0]	-2.650	12	F8	1	non-prefered	erp47
[500.0 700.0]	-0.199	13	T7	1	non-prefered	erp47
[500.0 700.0]	-0.402	14	T8	1	non-prefered	erp47
[500.0 700.0]	2.298	15	P7	1	non-prefered	erp47
[500.0 700.0]	1.243	16	P8	1	non-prefered	erp47
[500.0 700.0]	-1.857	17	Fz	1	non-prefered	erp47
[500.0 700.0]	-0.609	18	Cz	1	non-prefered	erp47
[500.0 700.0]	2.127	19	Pz	1	non-prefered	erp47
[500.0 700.0]	2.222	20	Oz	1	non-prefered	erp47
[500.0 700.0]	-1.198	21	FC1	1	non-prefered	erp47
[500.0 700.0]	-0.742	22	FC2	1	non-prefered	erp47
[500.0 700.0]	1.243	23	CP1	1	non-prefered	erp47
[500.0 700.0]	1.115	24	CP2	1	non-prefered	erp47
[500.0 700.0]	-7.326	25	Fpz	1	non-prefered	erp47
[500.0 700.0]	-1.202	26	FC6	1	non-prefered	erp47
[500.0 700.0]	0.953	27	CP5	1	non-prefered	erp47
[500.0 700.0]	0.545	28	CP6	1	non-prefered	erp47
[500.0 700.0]	-4.471	1	Fp1	2	prefered	erp47
[500.0 700.0]	-4.361	2	Fp2	2	prefered	erp47
[500.0 700.0]	-2.416	3	F3	2	prefered	erp47
[500.0 700.0]	-2.356	4	F4	2	prefered	erp47
[500.0 700.0]	-0.659	5	C3	2	prefered	erp47
[500.0 700.0]	-0.906	6	C4	2	prefered	erp47
[500.0 700.0]	1.902	7	P3	2	prefered	erp47
[500.0 700.0]	2.300	8	P4	2	prefered	erp47
[500.0 700.0]	3.020	9	O1	2	prefered	erp47
[500.0 700.0]	2.295	10	O2	2	prefered	erp47
[500.0 700.0]	-2.566	11	F7	2	prefered	erp47
[500.0 700.0]	-3.269	12	F8	2	prefered	erp47
[500.0 700.0]	-0.884	13	T7	2	prefered	erp47
[500.0 700.0]	-1.284	14	T8	2	prefered	erp47
[500.0 700.0]	2.272	15	P7	2	prefered	erp47
[500.0 700.0]	2.275	16	P8	2	prefered	erp47
[500.0 700.0]	-2.947	17	Fz	2	prefered	erp47
[500.0 700.0]	-0.998	18	Cz	2	prefered	erp47
[500.0 700.0]	1.898	19	Pz	2	prefered	erp47
[500.0 700.0]	1.335	20	Oz	2	prefered	erp47
[500.0 700.0]	-1.376	21	FC1	2	prefered	erp47
[500.0 700.0]	-2.097	22	FC2	2	prefered	erp47
[500.0 700.0]	0.055	23	CP1	2	prefered	erp47
[500.0 700.0]	-0.421	24	CP2	2	prefered	erp47
[500.0 700.0]	-4.464	25	Fpz	2	prefered	erp47
[500.0 700.0]	-1.949	26	FC6	2	prefered	erp47
[500.0 700.0]	0.036	27	CP5	2	prefered	erp47
[500.0 700.0]	0.197	28	CP6	2	prefered	erp47
