# Supplementary material for: The relationship between aesthetic preferences of people for ceramic tile design and neural responses: An event-related potential study
Source: Front Hum Neurosci. 2022 Nov 18;16:994195. doi: 10.3389/fnhum.2022.994195 (PMC9716562; doi:10.3389/fnhum.2022.994195)
Supplement: Supplementary file 4 [file Data_Sheet_4.ZIP › LPP data/subject-2-LPP.txt]

worklat	value	chindex	chlabel	bini	binlabel	ERPset
[500.0 700.0]	-1.869	1	Fp1	1	non-prefered	erp15
[500.0 700.0]	-1.833	2	Fp2	1	non-prefered	erp15
[500.0 700.0]	0.818	3	F3	1	non-prefered	erp15
[500.0 700.0]	-0.009	4	F4	1	non-prefered	erp15
[500.0 700.0]	0.845	5	C3	1	non-prefered	erp15
[500.0 700.0]	0.004	6	C4	1	non-prefered	erp15
[500.0 700.0]	2.392	7	P3	1	non-prefered	erp15
[500.0 700.0]	2.109	8	P4	1	non-prefered	erp15
[500.0 700.0]	2.266	9	O1	1	non-prefered	erp15
[500.0 700.0]	2.164	10	O2	1	non-prefered	erp15
[500.0 700.0]	0.049	11	F7	1	non-prefered	erp15
[500.0 700.0]	-0.142	12	F8	1	non-prefered	erp15
[500.0 700.0]	0.734	13	T7	1	non-prefered	erp15
[500.0 700.0]	0.147	14	T8	1	non-prefered	erp15
[500.0 700.0]	2.289	15	P7	1	non-prefered	erp15
[500.0 700.0]	0.998	16	P8	1	non-prefered	erp15
[500.0 700.0]	0.213	17	Fz	1	non-prefered	erp15
[500.0 700.0]	-0.061	18	Cz	1	non-prefered	erp15
[500.0 700.0]	1.362	19	Pz	1	non-prefered	erp15
[500.0 700.0]	2.016	20	Oz	1	non-prefered	erp15
[500.0 700.0]	0.348	21	FC1	1	non-prefered	erp15
[500.0 700.0]	0.012	22	FC2	1	non-prefered	erp15
[500.0 700.0]	0.899	23	CP1	1	non-prefered	erp15
[500.0 700.0]	0.521	24	CP2	1	non-prefered	erp15
[500.0 700.0]	-1.808	25	Fpz	1	non-prefered	erp15
[500.0 700.0]	-0.088	26	FC6	1	non-prefered	erp15
[500.0 700.0]	1.831	27	CP5	1	non-prefered	erp15
[500.0 700.0]	0.888	28	CP6	1	non-prefered	erp15
[500.0 700.0]	-2.142	1	Fp1	2	prefered	erp15
[500.0 700.0]	-2.638	2	Fp2	2	prefered	erp15
[500.0 700.0]	0.533	3	F3	2	prefered	erp15
[500.0 700.0]	-0.204	4	F4	2	prefered	erp15
[500.0 700.0]	0.853	5	C3	2	prefered	erp15
[500.0 700.0]	0.083	6	C4	2	prefered	erp15
[500.0 700.0]	2.239	7	P3	2	prefered	erp15
[500.0 700.0]	2.366	8	P4	2	prefered	erp15
[500.0 700.0]	1.647	9	O1	2	prefered	erp15
[500.0 700.0]	1.964	10	O2	2	prefered	erp15
[500.0 700.0]	0.641	11	F7	2	prefered	erp15
[500.0 700.0]	-0.367	12	F8	2	prefered	erp15
[500.0 700.0]	1.247	13	T7	2	prefered	erp15
[500.0 700.0]	0.740	14	T8	2	prefered	erp15
[500.0 700.0]	2.748	15	P7	2	prefered	erp15
[500.0 700.0]	1.425	16	P8	2	prefered	erp15
[500.0 700.0]	-0.430	17	Fz	2	prefered	erp15
[500.0 700.0]	-0.611	18	Cz	2	prefered	erp15
[500.0 700.0]	0.650	19	Pz	2	prefered	erp15
[500.0 700.0]	2.084	20	Oz	2	prefered	erp15
[500.0 700.0]	0.007	21	FC1	2	prefered	erp15
[500.0 700.0]	-0.393	22	FC2	2	prefered	erp15
[500.0 700.0]	0.431	23	CP1	2	prefered	erp15
[500.0 700.0]	0.327	24	CP2	2	prefered	erp15
[500.0 700.0]	-2.745	25	Fpz	2	prefered	erp15
[500.0 700.0]	0.019	26	FC6	2	prefered	erp15
[500.0 700.0]	1.285	27	CP5	2	prefered	erp15
[500.0 700.0]	0.970	28	CP6	2	prefered	erp15
