# Supplementary material for: The relationship between aesthetic preferences of people for ceramic tile design and neural responses: An event-related potential study
Source: Front Hum Neurosci. 2022 Nov 18;16:994195. doi: 10.3389/fnhum.2022.994195 (PMC9716562; doi:10.3389/fnhum.2022.994195)
Supplement: Supplementary file 4 [file Data_Sheet_4.ZIP › LPP data/subject-3-LPP.txt]

worklat	value	chindex	chlabel	bini	binlabel	ERPset
[500.0 700.0]	-2.916	1	Fp1	1	non-prefered	erp16
[500.0 700.0]	-4.705	2	Fp2	1	non-prefered	erp16
[500.0 700.0]	-0.982	3	F3	1	non-prefered	erp16
[500.0 700.0]	-0.967	4	F4	1	non-prefered	erp16
[500.0 700.0]	0.809	5	C3	1	non-prefered	erp16
[500.0 700.0]	0.890	6	C4	1	non-prefered	erp16
[500.0 700.0]	1.565	7	P3	1	non-prefered	erp16
[500.0 700.0]	1.945	8	P4	1	non-prefered	erp16
[500.0 700.0]	2.229	9	O1	1	non-prefered	erp16
[500.0 700.0]	1.908	10	O2	1	non-prefered	erp16
[500.0 700.0]	-0.420	11	F7	1	non-prefered	erp16
[500.0 700.0]	0.950	12	F8	1	non-prefered	erp16
[500.0 700.0]	0.560	13	T7	1	non-prefered	erp16
[500.0 700.0]	-0.307	14	T8	1	non-prefered	erp16
[500.0 700.0]	2.285	15	P7	1	non-prefered	erp16
[500.0 700.0]	1.201	16	P8	1	non-prefered	erp16
[500.0 700.0]	-0.633	17	Fz	1	non-prefered	erp16
[500.0 700.0]	0.378	18	Cz	1	non-prefered	erp16
[500.0 700.0]	1.494	19	Pz	1	non-prefered	erp16
[500.0 700.0]	2.685	20	Oz	1	non-prefered	erp16
[500.0 700.0]	0.043	21	FC1	1	non-prefered	erp16
[500.0 700.0]	-0.119	22	FC2	1	non-prefered	erp16
[500.0 700.0]	0.618	23	CP1	1	non-prefered	erp16
[500.0 700.0]	0.831	24	CP2	1	non-prefered	erp16
[500.0 700.0]	-3.024	25	Fpz	1	non-prefered	erp16
[500.0 700.0]	-0.172	26	FC6	1	non-prefered	erp16
[500.0 700.0]	-0.135	27	CP5	1	non-prefered	erp16
[500.0 700.0]	1.195	28	CP6	1	non-prefered	erp16
[500.0 700.0]	-1.376	1	Fp1	2	prefered	erp16
[500.0 700.0]	-0.904	2	Fp2	2	prefered	erp16
[500.0 700.0]	-1.021	3	F3	2	prefered	erp16
[500.0 700.0]	0.350	4	F4	2	prefered	erp16
[500.0 700.0]	-1.179	5	C3	2	prefered	erp16
[500.0 700.0]	-0.833	6	C4	2	prefered	erp16
[500.0 700.0]	-1.703	7	P3	2	prefered	erp16
[500.0 700.0]	-1.978	8	P4	2	prefered	erp16
[500.0 700.0]	-2.017	9	O1	2	prefered	erp16
[500.0 700.0]	-2.045	10	O2	2	prefered	erp16
[500.0 700.0]	-0.665	11	F7	2	prefered	erp16
[500.0 700.0]	2.169	12	F8	2	prefered	erp16
[500.0 700.0]	-1.151	13	T7	2	prefered	erp16
[500.0 700.0]	-0.659	14	T8	2	prefered	erp16
[500.0 700.0]	-2.173	15	P7	2	prefered	erp16
[500.0 700.0]	-2.216	16	P8	2	prefered	erp16
[500.0 700.0]	0.162	17	Fz	2	prefered	erp16
[500.0 700.0]	-0.680	18	Cz	2	prefered	erp16
[500.0 700.0]	-1.937	19	Pz	2	prefered	erp16
[500.0 700.0]	-2.592	20	Oz	2	prefered	erp16
[500.0 700.0]	-1.413	21	FC1	2	prefered	erp16
[500.0 700.0]	-0.414	22	FC2	2	prefered	erp16
[500.0 700.0]	-1.527	23	CP1	2	prefered	erp16
[500.0 700.0]	-1.355	24	CP2	2	prefered	erp16
[500.0 700.0]	0.720	25	Fpz	2	prefered	erp16
[500.0 700.0]	-0.530	26	FC6	2	prefered	erp16
[500.0 700.0]	-1.655	27	CP5	2	prefered	erp16
[500.0 700.0]	-1.448	28	CP6	2	prefered	erp16
