# Supplementary material for: The relationship between aesthetic preferences of people for ceramic tile design and neural responses: An event-related potential study
Source: Front Hum Neurosci. 2022 Nov 18;16:994195. doi: 10.3389/fnhum.2022.994195 (PMC9716562; doi:10.3389/fnhum.2022.994195)
Supplement: Supplementary file 4 [file Data_Sheet_4.ZIP › LPP data/subject-4-LPP.txt]

worklat	value	chindex	chlabel	bini	binlabel	ERPset
[500.0 700.0]	2.538	1	Fp1	1	non-prefered	erp18
[500.0 700.0]	2.826	2	Fp2	1	non-prefered	erp18
[500.0 700.0]	1.805	3	F3	1	non-prefered	erp18
[500.0 700.0]	2.416	4	F4	1	non-prefered	erp18
[500.0 700.0]	-0.282	5	C3	1	non-prefered	erp18
[500.0 700.0]	1.442	6	C4	1	non-prefered	erp18
[500.0 700.0]	-5.125	7	P3	1	non-prefered	erp18
[500.0 700.0]	-3.501	8	P4	1	non-prefered	erp18
[500.0 700.0]	-7.795	9	O1	1	non-prefered	erp18
[500.0 700.0]	-7.144	10	O2	1	non-prefered	erp18
[500.0 700.0]	2.077	11	F7	1	non-prefered	erp18
[500.0 700.0]	2.883	12	F8	1	non-prefered	erp18
[500.0 700.0]	-0.361	13	T7	1	non-prefered	erp18
[500.0 700.0]	1.502	14	T8	1	non-prefered	erp18
[500.0 700.0]	-6.272	15	P7	1	non-prefered	erp18
[500.0 700.0]	-3.203	16	P8	1	non-prefered	erp18
[500.0 700.0]	1.827	17	Fz	1	non-prefered	erp18
[500.0 700.0]	0.773	18	Cz	1	non-prefered	erp18
[500.0 700.0]	-3.250	19	Pz	1	non-prefered	erp18
[500.0 700.0]	-6.505	20	Oz	1	non-prefered	erp18
[500.0 700.0]	1.222	21	FC1	1	non-prefered	erp18
[500.0 700.0]	1.628	22	FC2	1	non-prefered	erp18
[500.0 700.0]	-1.576	23	CP1	1	non-prefered	erp18
[500.0 700.0]	-0.408	24	CP2	1	non-prefered	erp18
[500.0 700.0]	2.766	25	Fpz	1	non-prefered	erp18
[500.0 700.0]	2.613	26	FC6	1	non-prefered	erp18
[500.0 700.0]	-2.350	27	CP5	1	non-prefered	erp18
[500.0 700.0]	-0.396	28	CP6	1	non-prefered	erp18
[500.0 700.0]	2.167	1	Fp1	2	prefered	erp18
[500.0 700.0]	2.075	2	Fp2	2	prefered	erp18
[500.0 700.0]	0.765	3	F3	2	prefered	erp18
[500.0 700.0]	1.037	4	F4	2	prefered	erp18
[500.0 700.0]	-1.705	5	C3	2	prefered	erp18
[500.0 700.0]	0.063	6	C4	2	prefered	erp18
[500.0 700.0]	-6.063	7	P3	2	prefered	erp18
[500.0 700.0]	-4.509	8	P4	2	prefered	erp18
[500.0 700.0]	-8.799	9	O1	2	prefered	erp18
[500.0 700.0]	-8.421	10	O2	2	prefered	erp18
[500.0 700.0]	1.515	11	F7	2	prefered	erp18
[500.0 700.0]	1.504	12	F8	2	prefered	erp18
[500.0 700.0]	-1.061	13	T7	2	prefered	erp18
[500.0 700.0]	0.455	14	T8	2	prefered	erp18
[500.0 700.0]	-7.176	15	P7	2	prefered	erp18
[500.0 700.0]	-3.882	16	P8	2	prefered	erp18
[500.0 700.0]	1.006	17	Fz	2	prefered	erp18
[500.0 700.0]	0.183	18	Cz	2	prefered	erp18
[500.0 700.0]	-3.875	19	Pz	2	prefered	erp18
[500.0 700.0]	-7.239	20	Oz	2	prefered	erp18
[500.0 700.0]	0.500	21	FC1	2	prefered	erp18
[500.0 700.0]	0.774	22	FC2	2	prefered	erp18
[500.0 700.0]	-2.796	23	CP1	2	prefered	erp18
[500.0 700.0]	-1.343	24	CP2	2	prefered	erp18
[500.0 700.0]	2.149	25	Fpz	2	prefered	erp18
[500.0 700.0]	1.606	26	FC6	2	prefered	erp18
[500.0 700.0]	-3.605	27	CP5	2	prefered	erp18
[500.0 700.0]	-1.515	28	CP6	2	prefered	erp18
