# Supplementary material for: The relationship between aesthetic preferences of people for ceramic tile design and neural responses: An event-related potential study
Source: Front Hum Neurosci. 2022 Nov 18;16:994195. doi: 10.3389/fnhum.2022.994195 (PMC9716562; doi:10.3389/fnhum.2022.994195)
Supplement: Supplementary file 4 [file Data_Sheet_4.ZIP › LPP data/subject-5-LPP.txt]

worklat	value	chindex	chlabel	bini	binlabel	ERPset
[500.0 700.0]	5.851	1	Fp1	1	non-prefered	erp22
[500.0 700.0]	7.602	2	Fp2	1	non-prefered	erp22
[500.0 700.0]	3.964	3	F3	1	non-prefered	erp22
[500.0 700.0]	6.361	4	F4	1	non-prefered	erp22
[500.0 700.0]	4.191	5	C3	1	non-prefered	erp22
[500.0 700.0]	5.501	6	C4	1	non-prefered	erp22
[500.0 700.0]	3.570	7	P3	1	non-prefered	erp22
[500.0 700.0]	2.735	8	P4	1	non-prefered	erp22
[500.0 700.0]	0.599	9	O1	1	non-prefered	erp22
[500.0 700.0]	0.195	10	O2	1	non-prefered	erp22
[500.0 700.0]	1.000	11	F7	1	non-prefered	erp22
[500.0 700.0]	6.302	12	F8	1	non-prefered	erp22
[500.0 700.0]	1.431	13	T7	1	non-prefered	erp22
[500.0 700.0]	3.995	14	T8	1	non-prefered	erp22
[500.0 700.0]	1.292	15	P7	1	non-prefered	erp22
[500.0 700.0]	1.682	16	P8	1	non-prefered	erp22
[500.0 700.0]	6.295	17	Fz	1	non-prefered	erp22
[500.0 700.0]	6.199	18	Cz	1	non-prefered	erp22
[500.0 700.0]	5.046	19	Pz	1	non-prefered	erp22
[500.0 700.0]	-0.067	20	Oz	1	non-prefered	erp22
[500.0 700.0]	5.460	21	FC1	1	non-prefered	erp22
[500.0 700.0]	6.218	22	FC2	1	non-prefered	erp22
[500.0 700.0]	6.008	23	CP1	1	non-prefered	erp22
[500.0 700.0]	5.071	24	CP2	1	non-prefered	erp22
[500.0 700.0]	7.146	25	Fpz	1	non-prefered	erp22
[500.0 700.0]	5.870	26	FC6	1	non-prefered	erp22
[500.0 700.0]	3.143	27	CP5	1	non-prefered	erp22
[500.0 700.0]	3.321	28	CP6	1	non-prefered	erp22
[500.0 700.0]	3.292	1	Fp1	2	prefered	erp22
[500.0 700.0]	3.600	2	Fp2	2	prefered	erp22
[500.0 700.0]	2.814	3	F3	2	prefered	erp22
[500.0 700.0]	4.797	4	F4	2	prefered	erp22
[500.0 700.0]	4.387	5	C3	2	prefered	erp22
[500.0 700.0]	4.309	6	C4	2	prefered	erp22
[500.0 700.0]	4.489	7	P3	2	prefered	erp22
[500.0 700.0]	3.297	8	P4	2	prefered	erp22
[500.0 700.0]	2.031	9	O1	2	prefered	erp22
[500.0 700.0]	1.352	10	O2	2	prefered	erp22
[500.0 700.0]	0.493	11	F7	2	prefered	erp22
[500.0 700.0]	4.170	12	F8	2	prefered	erp22
[500.0 700.0]	1.735	13	T7	2	prefered	erp22
[500.0 700.0]	3.089	14	T8	2	prefered	erp22
[500.0 700.0]	2.043	15	P7	2	prefered	erp22
[500.0 700.0]	2.169	16	P8	2	prefered	erp22
[500.0 700.0]	4.580	17	Fz	2	prefered	erp22
[500.0 700.0]	5.538	18	Cz	2	prefered	erp22
[500.0 700.0]	5.271	19	Pz	2	prefered	erp22
[500.0 700.0]	1.579	20	Oz	2	prefered	erp22
[500.0 700.0]	4.644	21	FC1	2	prefered	erp22
[500.0 700.0]	5.346	22	FC2	2	prefered	erp22
[500.0 700.0]	5.671	23	CP1	2	prefered	erp22
[500.0 700.0]	5.048	24	CP2	2	prefered	erp22
[500.0 700.0]	3.732	25	Fpz	2	prefered	erp22
[500.0 700.0]	4.274	26	FC6	2	prefered	erp22
[500.0 700.0]	3.328	27	CP5	2	prefered	erp22
[500.0 700.0]	3.164	28	CP6	2	prefered	erp22
