# Supplementary material for: The relationship between aesthetic preferences of people for ceramic tile design and neural responses: An event-related potential study
Source: Front Hum Neurosci. 2022 Nov 18;16:994195. doi: 10.3389/fnhum.2022.994195 (PMC9716562; doi:10.3389/fnhum.2022.994195)
Supplement: Supplementary file 4 [file Data_Sheet_4.ZIP › LPP data/subject-6-LPP.txt]

worklat	value	chindex	chlabel	bini	binlabel	ERPset
[500.0 700.0]	-1.763	1	Fp1	1	non-prefered	erp23
[500.0 700.0]	-2.069	2	Fp2	1	non-prefered	erp23
[500.0 700.0]	-1.996	3	F3	1	non-prefered	erp23
[500.0 700.0]	-3.056	4	F4	1	non-prefered	erp23
[500.0 700.0]	-2.429	5	C3	1	non-prefered	erp23
[500.0 700.0]	-2.223	6	C4	1	non-prefered	erp23
[500.0 700.0]	1.271	7	P3	1	non-prefered	erp23
[500.0 700.0]	1.009	8	P4	1	non-prefered	erp23
[500.0 700.0]	-2.595	9	O1	1	non-prefered	erp23
[500.0 700.0]	1.390	10	O2	1	non-prefered	erp23
[500.0 700.0]	-1.290	11	F7	1	non-prefered	erp23
[500.0 700.0]	-0.817	12	F8	1	non-prefered	erp23
[500.0 700.0]	-2.149	13	T7	1	non-prefered	erp23
[500.0 700.0]	-0.168	14	T8	1	non-prefered	erp23
[500.0 700.0]	-0.528	15	P7	1	non-prefered	erp23
[500.0 700.0]	1.856	16	P8	1	non-prefered	erp23
[500.0 700.0]	-4.030	17	Fz	1	non-prefered	erp23
[500.0 700.0]	-5.317	18	Cz	1	non-prefered	erp23
[500.0 700.0]	-4.311	19	Pz	1	non-prefered	erp23
[500.0 700.0]	1.555	20	Oz	1	non-prefered	erp23
[500.0 700.0]	-5.114	21	FC1	1	non-prefered	erp23
[500.0 700.0]	-4.598	22	FC2	1	non-prefered	erp23
[500.0 700.0]	-1.637	23	CP1	1	non-prefered	erp23
[500.0 700.0]	-1.233	24	CP2	1	non-prefered	erp23
[500.0 700.0]	-2.481	25	Fpz	1	non-prefered	erp23
[500.0 700.0]	-1.140	26	FC6	1	non-prefered	erp23
[500.0 700.0]	-2.261	27	CP5	1	non-prefered	erp23
[500.0 700.0]	0.902	28	CP6	1	non-prefered	erp23
[500.0 700.0]	-1.286	1	Fp1	2	prefered	erp23
[500.0 700.0]	-2.383	2	Fp2	2	prefered	erp23
[500.0 700.0]	-0.754	3	F3	2	prefered	erp23
[500.0 700.0]	-1.860	4	F4	2	prefered	erp23
[500.0 700.0]	-2.525	5	C3	2	prefered	erp23
[500.0 700.0]	-1.636	6	C4	2	prefered	erp23
[500.0 700.0]	2.527	7	P3	2	prefered	erp23
[500.0 700.0]	2.145	8	P4	2	prefered	erp23
[500.0 700.0]	-2.090	9	O1	2	prefered	erp23
[500.0 700.0]	2.371	10	O2	2	prefered	erp23
[500.0 700.0]	-0.858	11	F7	2	prefered	erp23
[500.0 700.0]	-1.485	12	F8	2	prefered	erp23
[500.0 700.0]	-1.164	13	T7	2	prefered	erp23
[500.0 700.0]	0.193	14	T8	2	prefered	erp23
[500.0 700.0]	1.026	15	P7	2	prefered	erp23
[500.0 700.0]	2.247	16	P8	2	prefered	erp23
[500.0 700.0]	-2.664	17	Fz	2	prefered	erp23
[500.0 700.0]	-8.543	18	Cz	2	prefered	erp23
[500.0 700.0]	-3.355	19	Pz	2	prefered	erp23
[500.0 700.0]	2.508	20	Oz	2	prefered	erp23
[500.0 700.0]	-4.763	21	FC1	2	prefered	erp23
[500.0 700.0]	-5.385	22	FC2	2	prefered	erp23
[500.0 700.0]	-1.698	23	CP1	2	prefered	erp23
[500.0 700.0]	-1.284	24	CP2	2	prefered	erp23
[500.0 700.0]	-1.212	25	Fpz	2	prefered	erp23
[500.0 700.0]	-1.170	26	FC6	2	prefered	erp23
[500.0 700.0]	-1.768	27	CP5	2	prefered	erp23
[500.0 700.0]	2.487	28	CP6	2	prefered	erp23
