# Supplementary material for: The relationship between aesthetic preferences of people for ceramic tile design and neural responses: An event-related potential study
Source: Front Hum Neurosci. 2022 Nov 18;16:994195. doi: 10.3389/fnhum.2022.994195 (PMC9716562; doi:10.3389/fnhum.2022.994195)
Supplement: Supplementary file 4 [file Data_Sheet_4.ZIP › LPP data/subject-7-LPP.txt]

worklat	value	chindex	chlabel	bini	binlabel	ERPset
[500.0 700.0]	-1.902	1	Fp1	1	non-prefered	erp24
[500.0 700.0]	-1.816	2	Fp2	1	non-prefered	erp24
[500.0 700.0]	-1.256	3	F3	1	non-prefered	erp24
[500.0 700.0]	-1.379	4	F4	1	non-prefered	erp24
[500.0 700.0]	-1.044	5	C3	1	non-prefered	erp24
[500.0 700.0]	-0.933	6	C4	1	non-prefered	erp24
[500.0 700.0]	0.876	7	P3	1	non-prefered	erp24
[500.0 700.0]	1.567	8	P4	1	non-prefered	erp24
[500.0 700.0]	2.959	9	O1	1	non-prefered	erp24
[500.0 700.0]	2.675	10	O2	1	non-prefered	erp24
[500.0 700.0]	-1.510	11	F7	1	non-prefered	erp24
[500.0 700.0]	-0.903	12	F8	1	non-prefered	erp24
[500.0 700.0]	-0.007	13	T7	1	non-prefered	erp24
[500.0 700.0]	0.310	14	T8	1	non-prefered	erp24
[500.0 700.0]	1.720	15	P7	1	non-prefered	erp24
[500.0 700.0]	2.310	16	P8	1	non-prefered	erp24
[500.0 700.0]	-1.524	17	Fz	1	non-prefered	erp24
[500.0 700.0]	-1.695	18	Cz	1	non-prefered	erp24
[500.0 700.0]	-0.193	19	Pz	1	non-prefered	erp24
[500.0 700.0]	2.710	20	Oz	1	non-prefered	erp24
[500.0 700.0]	-1.235	21	FC1	1	non-prefered	erp24
[500.0 700.0]	-1.362	22	FC2	1	non-prefered	erp24
[500.0 700.0]	-0.843	23	CP1	1	non-prefered	erp24
[500.0 700.0]	-0.856	24	CP2	1	non-prefered	erp24
[500.0 700.0]	-1.953	25	Fpz	1	non-prefered	erp24
[500.0 700.0]	-1.097	26	FC6	1	non-prefered	erp24
[500.0 700.0]	0.530	27	CP5	1	non-prefered	erp24
[500.0 700.0]	2.216	28	CP6	1	non-prefered	erp24
[500.0 700.0]	-0.166	1	Fp1	2	prefered	erp24
[500.0 700.0]	-0.197	2	Fp2	2	prefered	erp24
[500.0 700.0]	-0.341	3	F3	2	prefered	erp24
[500.0 700.0]	-0.145	4	F4	2	prefered	erp24
[500.0 700.0]	-0.168	5	C3	2	prefered	erp24
[500.0 700.0]	0.075	6	C4	2	prefered	erp24
[500.0 700.0]	0.988	7	P3	2	prefered	erp24
[500.0 700.0]	1.131	8	P4	2	prefered	erp24
[500.0 700.0]	1.097	9	O1	2	prefered	erp24
[500.0 700.0]	0.966	10	O2	2	prefered	erp24
[500.0 700.0]	0.312	11	F7	2	prefered	erp24
[500.0 700.0]	0.318	12	F8	2	prefered	erp24
[500.0 700.0]	1.023	13	T7	2	prefered	erp24
[500.0 700.0]	0.690	14	T8	2	prefered	erp24
[500.0 700.0]	1.809	15	P7	2	prefered	erp24
[500.0 700.0]	1.766	16	P8	2	prefered	erp24
[500.0 700.0]	-0.689	17	Fz	2	prefered	erp24
[500.0 700.0]	-1.290	18	Cz	2	prefered	erp24
[500.0 700.0]	-0.049	19	Pz	2	prefered	erp24
[500.0 700.0]	0.985	20	Oz	2	prefered	erp24
[500.0 700.0]	-0.816	21	FC1	2	prefered	erp24
[500.0 700.0]	-0.515	22	FC2	2	prefered	erp24
[500.0 700.0]	0.029	23	CP1	2	prefered	erp24
[500.0 700.0]	0.091	24	CP2	2	prefered	erp24
[500.0 700.0]	-0.081	25	Fpz	2	prefered	erp24
[500.0 700.0]	-0.102	26	FC6	2	prefered	erp24
[500.0 700.0]	1.070	27	CP5	2	prefered	erp24
[500.0 700.0]	1.755	28	CP6	2	prefered	erp24
