# Supplementary material for: The relationship between aesthetic preferences of people for ceramic tile design and neural responses: An event-related potential study
Source: Front Hum Neurosci. 2022 Nov 18;16:994195. doi: 10.3389/fnhum.2022.994195 (PMC9716562; doi:10.3389/fnhum.2022.994195)
Supplement: Supplementary file 4 [file Data_Sheet_4.ZIP › LPP data/subject-8-LPP.txt]

worklat	value	chindex	chlabel	bini	binlabel	ERPset
[500.0 700.0]	-5.155	1	Fp1	1	non-prefered	erp28
[500.0 700.0]	-3.937	2	Fp2	1	non-prefered	erp28
[500.0 700.0]	-3.263	3	F3	1	non-prefered	erp28
[500.0 700.0]	-3.258	4	F4	1	non-prefered	erp28
[500.0 700.0]	-1.545	5	C3	1	non-prefered	erp28
[500.0 700.0]	-1.527	6	C4	1	non-prefered	erp28
[500.0 700.0]	-0.679	7	P3	1	non-prefered	erp28
[500.0 700.0]	0.420	8	P4	1	non-prefered	erp28
[500.0 700.0]	1.085	9	O1	1	non-prefered	erp28
[500.0 700.0]	1.330	10	O2	1	non-prefered	erp28
[500.0 700.0]	-2.604	11	F7	1	non-prefered	erp28
[500.0 700.0]	-2.424	12	F8	1	non-prefered	erp28
[500.0 700.0]	-0.175	13	T7	1	non-prefered	erp28
[500.0 700.0]	-0.400	14	T8	1	non-prefered	erp28
[500.0 700.0]	1.830	15	P7	1	non-prefered	erp28
[500.0 700.0]	1.905	16	P8	1	non-prefered	erp28
[500.0 700.0]	-4.017	17	Fz	1	non-prefered	erp28
[500.0 700.0]	-2.131	18	Cz	1	non-prefered	erp28
[500.0 700.0]	-1.018	19	Pz	1	non-prefered	erp28
[500.0 700.0]	0.834	20	Oz	1	non-prefered	erp28
[500.0 700.0]	-2.925	21	FC1	1	non-prefered	erp28
[500.0 700.0]	-3.456	22	FC2	1	non-prefered	erp28
[500.0 700.0]	-1.387	23	CP1	1	non-prefered	erp28
[500.0 700.0]	-0.851	24	CP2	1	non-prefered	erp28
[500.0 700.0]	-5.172	25	Fpz	1	non-prefered	erp28
[500.0 700.0]	-2.608	26	FC6	1	non-prefered	erp28
[500.0 700.0]	0.161	27	CP5	1	non-prefered	erp28
[500.0 700.0]	0.179	28	CP6	1	non-prefered	erp28
[500.0 700.0]	-6.058	1	Fp1	2	prefered	erp28
[500.0 700.0]	-3.814	2	Fp2	2	prefered	erp28
[500.0 700.0]	-4.195	3	F3	2	prefered	erp28
[500.0 700.0]	-3.621	4	F4	2	prefered	erp28
[500.0 700.0]	-3.361	5	C3	2	prefered	erp28
[500.0 700.0]	-2.073	6	C4	2	prefered	erp28
[500.0 700.0]	-1.809	7	P3	2	prefered	erp28
[500.0 700.0]	0.562	8	P4	2	prefered	erp28
[500.0 700.0]	-0.816	9	O1	2	prefered	erp28
[500.0 700.0]	-0.131	10	O2	2	prefered	erp28
[500.0 700.0]	-4.338	11	F7	2	prefered	erp28
[500.0 700.0]	-2.026	12	F8	2	prefered	erp28
[500.0 700.0]	-1.447	13	T7	2	prefered	erp28
[500.0 700.0]	-0.153	14	T8	2	prefered	erp28
[500.0 700.0]	0.369	15	P7	2	prefered	erp28
[500.0 700.0]	1.583	16	P8	2	prefered	erp28
[500.0 700.0]	-4.617	17	Fz	2	prefered	erp28
[500.0 700.0]	-3.671	18	Cz	2	prefered	erp28
[500.0 700.0]	-1.491	19	Pz	2	prefered	erp28
[500.0 700.0]	-0.714	20	Oz	2	prefered	erp28
[500.0 700.0]	-4.458	21	FC1	2	prefered	erp28
[500.0 700.0]	-3.948	22	FC2	2	prefered	erp28
[500.0 700.0]	-2.545	23	CP1	2	prefered	erp28
[500.0 700.0]	-1.760	24	CP2	2	prefered	erp28
[500.0 700.0]	-6.043	25	Fpz	2	prefered	erp28
[500.0 700.0]	-1.818	26	FC6	2	prefered	erp28
[500.0 700.0]	-0.885	27	CP5	2	prefered	erp28
[500.0 700.0]	0.255	28	CP6	2	prefered	erp28
