# Supplementary material for: The relationship between aesthetic preferences of people for ceramic tile design and neural responses: An event-related potential study
Source: Front Hum Neurosci. 2022 Nov 18;16:994195. doi: 10.3389/fnhum.2022.994195 (PMC9716562; doi:10.3389/fnhum.2022.994195)
Supplement: Supplementary file 4 [file Data_Sheet_4.ZIP › LPP data/subject-9-LPP.txt]

worklat	value	chindex	chlabel	bini	binlabel	ERPset
[500.0 700.0]	-3.197	1	Fp1	1	non-prefered	erp30
[500.0 700.0]	-5.069	2	Fp2	1	non-prefered	erp30
[500.0 700.0]	-0.526	3	F3	1	non-prefered	erp30
[500.0 700.0]	-3.073	4	F4	1	non-prefered	erp30
[500.0 700.0]	0.339	5	C3	1	non-prefered	erp30
[500.0 700.0]	0.402	6	C4	1	non-prefered	erp30
[500.0 700.0]	5.914	7	P3	1	non-prefered	erp30
[500.0 700.0]	5.370	8	P4	1	non-prefered	erp30
[500.0 700.0]	0.353	9	O1	1	non-prefered	erp30
[500.0 700.0]	1.752	10	O2	1	non-prefered	erp30
[500.0 700.0]	1.037	11	F7	1	non-prefered	erp30
[500.0 700.0]	-5.261	12	F8	1	non-prefered	erp30
[500.0 700.0]	0.664	13	T7	1	non-prefered	erp30
[500.0 700.0]	-0.685	14	T8	1	non-prefered	erp30
[500.0 700.0]	4.491	15	P7	1	non-prefered	erp30
[500.0 700.0]	5.903	16	P8	1	non-prefered	erp30
[500.0 700.0]	-3.931	17	Fz	1	non-prefered	erp30
[500.0 700.0]	-2.222	18	Cz	1	non-prefered	erp30
[500.0 700.0]	-2.696	19	Pz	1	non-prefered	erp30
[500.0 700.0]	1.128	20	Oz	1	non-prefered	erp30
[500.0 700.0]	-2.297	21	FC1	1	non-prefered	erp30
[500.0 700.0]	-2.935	22	FC2	1	non-prefered	erp30
[500.0 700.0]	2.084	23	CP1	1	non-prefered	erp30
[500.0 700.0]	-0.167	24	CP2	1	non-prefered	erp30
[500.0 700.0]	-4.356	25	Fpz	1	non-prefered	erp30
[500.0 700.0]	-3.102	26	FC6	1	non-prefered	erp30
[500.0 700.0]	3.491	27	CP5	1	non-prefered	erp30
[500.0 700.0]	4.970	28	CP6	1	non-prefered	erp30
[500.0 700.0]	-3.135	1	Fp1	2	prefered	erp30
[500.0 700.0]	-3.738	2	Fp2	2	prefered	erp30
[500.0 700.0]	0.395	3	F3	2	prefered	erp30
[500.0 700.0]	-3.536	4	F4	2	prefered	erp30
[500.0 700.0]	-0.724	5	C3	2	prefered	erp30
[500.0 700.0]	-0.159	6	C4	2	prefered	erp30
[500.0 700.0]	6.951	7	P3	2	prefered	erp30
[500.0 700.0]	5.040	8	P4	2	prefered	erp30
[500.0 700.0]	1.942	9	O1	2	prefered	erp30
[500.0 700.0]	1.540	10	O2	2	prefered	erp30
[500.0 700.0]	1.464	11	F7	2	prefered	erp30
[500.0 700.0]	-4.204	12	F8	2	prefered	erp30
[500.0 700.0]	1.026	13	T7	2	prefered	erp30
[500.0 700.0]	0.147	14	T8	2	prefered	erp30
[500.0 700.0]	5.077	15	P7	2	prefered	erp30
[500.0 700.0]	5.197	16	P8	2	prefered	erp30
[500.0 700.0]	-1.634	17	Fz	2	prefered	erp30
[500.0 700.0]	0.012	18	Cz	2	prefered	erp30
[500.0 700.0]	-0.669	19	Pz	2	prefered	erp30
[500.0 700.0]	1.104	20	Oz	2	prefered	erp30
[500.0 700.0]	-0.526	21	FC1	2	prefered	erp30
[500.0 700.0]	-1.612	22	FC2	2	prefered	erp30
[500.0 700.0]	1.966	23	CP1	2	prefered	erp30
[500.0 700.0]	1.277	24	CP2	2	prefered	erp30
[500.0 700.0]	-3.352	25	Fpz	2	prefered	erp30
[500.0 700.0]	-2.142	26	FC6	2	prefered	erp30
[500.0 700.0]	4.828	27	CP5	2	prefered	erp30
[500.0 700.0]	3.524	28	CP6	2	prefered	erp30
